# Supplementary material for: Crystal structure of 2-oxo-2H-chromen-7-yl 4-fluoro­benzoate
Source: Acta Crystallogr E Crystallogr Commun. 2018 Apr 27;74(Pt 5):761–5. doi: 10.1107/S205698901800614X (PMC5947504; doi:10.1107/S205698901800614X)
Supplement: Supplementary file 1 [file e-74-00761-sup1.cif]

##############################################################################
#                                                                            #
# This CIF contains the data in a paper accepted for publication in          #
# Acta Crystallographica Section E. It conforms to the requirements of       #
# Notes for Authors for Acta Crystallographica Section E, and has been       #
# peer reviewed under the auspices of the IUCr Commission on Journals.       #
#                                                                            #
# Full details of the Crystallographic Information File format               #
# are given in the paper "The Crystallographic Information File (CIF):       #
# a New Standard Archive File for Crystallography" by S. R. Hall, F. H.      #
# Allen and I. D. Brown [Acta Cryst. (1991), A47, 655-685].                  #
#                                                                            #
# The current version of the core CIF dictionary is obtainable from          #
# ftp://ftp.iucr.org/pub/cif_core.dic.                                       #
#                                                                            #
# Software is freely available for graphical display of the structure(s)     #
# in this CIF. For information consult the CIF software page                 #
# http://www.iucr.org/resources/cif/software.                                #
#                                                                            #
# This file may be used for bona fide research purposes within the           #
# scientific community so long as proper attribution is given to the journal # 
# article from which it was obtained.                                        #
#                                                                            #
##############################################################################
data_I
_database_code_depnum_ccdc_archive 'CCDC 1834035'
_audit_creation_method     'SHELXL-2014/7'
_journal_date_recd_electronic     2018-04-11
_journal_date_accepted     2018-04-22
_journal_name_full     'Acta Crystallographica, Section E'
_journal_year     2018
_journal_volume     74
_journal_issue      5
_journal_page_first     761
_journal_page_last     765
_journal_paper_category     GO
_journal_paper_doi     10.1107/S205698901800614X
_journal_coeditor_code     KQ2021
_publ_contact_author_name     'Akoun Abou'
_publ_contact_author_address
;
Unit\'e Mixte de Recherche et d'Innovation en Electronique et d'Electricit\'e
Applique\'es (UMRI EEA), Equipe de Recherche:
Instrumentation Image et Spectroscopie (L2IS), DFR--GEE, Institut National
Polytechnique F\'elix Houphou\"et-Boigny (INPHB), BP 1093, Yamoussoukro,
C\^ote d'Ivoire
;
_publ_contact_author_email     abouakoun@gmail.com
_publ_contact_author_fax     ?
_publ_contact_author_phone     '+22505915874'
_publ_section_title
;
Crystal structure of 2-oxo-2<i>H</i>-chromen-7-yl 4-fluorobenzoate
;
loop_
    _publ_author_name
    _publ_author_footnote
    _publ_author_address
    'Abou, Akoun' .
;\
Unit\'e Mixte de Recherche et d'Innovation en Electronique et d'Electricit\'e \
Applique\'es (UMRI EEA),
Equipe de Recherche: Instrumentation Image et Spectroscopie (L2IS), DFR--GEE,
Institut National Polytechnique F\'elix Houphou\"et-Boigny (INPHB),
BP 1093 Yamoussoukro, C\^ote d'Ivoire
;
    'Yoda, Jules' .
;
Laboratoire de Chimie Mol\'eculaire et de Mat\'eriaux (LCMM),
Equipe de Chimie Organique et de Phytochimie,
Universit\'e Ouaga I Pr Joseph KI-ZERBO,
03 BP 7021 Ouagadougou 03, Burkina Faso
;
    'Djand\'e, Abdoulaye' .
;
Laboratoire de Chimie Mol\'eculaire et de Mat\'eriaux (LCMM),
Equipe de Chimie Organique et de Phytochimie,
Universit\'e Ouaga I Pr Joseph KI-ZERBO,
03 BP 7021 Ouagadougou 03, Burkina Faso
;
    'Coussan, St\'ephane' .
;
CNRS, Aix-Marseille Universit\'e, UMR 7345,
Laboratoire de Physique des Interactions Ioniques et Mol\'eculaires,
Centre St J\'er\^ome, 13397 Marseille Cedex 20, France
;
    'Zoueu, T. J\'er\'emie' .
;\
Unit\'e Mixte de Recherche et d'Innovation en Electronique et d'Electricit\'e \
Applique\'es (UMRI EEA),
Equipe de Recherche: Instrumentation Image et Spectroscopie (L2IS), DFR--GEE,
Institut National Polytechnique F\'elix Houphou\"et-Boigny (INPHB),
BP 1093 Yamoussoukro, C\^ote d'Ivoire
;
_publ_section_synopsis
;
The structure of a coumarin ester stabilized by C---H...O hydrogen bonds and
C\\db O...\p and \p--\p stacking interactions has been studied by X-ray
diffraction, Hirshfeld surface analysis and quantum chemical calculations.
;
_chemical_name_systematic
;
2-Oxo-2<i>H</i>-chromen-7-yl 4-fluorobenzoate
;
_chemical_name_common     'coumarin'
_chemical_formula_moiety     'C16 H9 F O4'
_chemical_formula_sum     'C16 H9 F O4'
_chemical_formula_iupac     'C16 H9 F O4'
_chemical_formula_weight     284.23
_chemical_melting_point     ?
_chemical_melting_point_gt     467
_chemical_melting_point_lt     468
_symmetry_space_group_name_hall     P2yb
_shelx_space_group_comment
;
The symmetry employed for this shelxl refinement is uniquely defined
by the following loop, which should always be used as a source of
symmetry information in preference to the above space-group names.
They are only intended as comments.
;
_space_group_crystal_system     monoclinic
_space_group_name_H-M_alt     'P 21'
_space_group_name_Hall     'P 2yb'
loop_
    _space_group_symop_operation_xyz
    'x, y, z'
    '-x, y+1/2, -z'
_cell_length_a     4.0181(2)
_cell_length_b     5.7296(3)
_cell_length_c     27.5566(14)
_cell_angle_alpha     90
_cell_angle_beta     91.660(4)
_cell_angle_gamma     90
_cell_volume     634.14(6)
_cell_formula_units_Z     2
_cell_measurement_reflns_used     4751
_cell_measurement_theta_min     4.8140
_cell_measurement_theta_max     67.4920
_cell_measurement_temperature     298(2)
_exptl_crystal_description     prism
_exptl_crystal_colour     'Pale yellow'
_exptl_crystal_size_max     0.400
_exptl_crystal_size_mid     0.120
_exptl_crystal_size_min     0.050
_exptl_crystal_density_diffrn     1.489
_exptl_crystal_density_meas     ?
_exptl_crystal_density_method     ?
_exptl_crystal_F_000     292
_exptl_absorpt_coefficient_mu     0.996
_exptl_absorpt_correction_type     multi-scan
_exptl_absorpt_process_details
;
(CrysAlis PRO; Rigaku OD, 2015)
;
_shelx_estimated_absorpt_T_min     0.691
_shelx_estimated_absorpt_T_max     0.952
_exptl_absorpt_correction_T_min     0.68336
_exptl_absorpt_correction_T_max     1.00000
_diffrn_ambient_temperature     298(2)
_diffrn_radiation_type     CuK\a
_diffrn_radiation_wavelength     1.54184
_diffrn_radiation_monochromator     mirror
_diffrn_measurement_device_type
                                  'Rigaku SuperNova, Dual, Cu at zero, Atlas S2'
_diffrn_measurement_method     '\w scans'
_diffrn_detector_area_resol_mean     5.3048
_diffrn_reflns_number     8239
_diffrn_reflns_av_R_equivalents     0.0263
_diffrn_reflns_theta_min     4.816
_diffrn_reflns_theta_max     67.881
_diffrn_reflns_theta_full     67.684
_diffrn_measured_fraction_theta_max     0.996
_diffrn_measured_fraction_theta_full     0.998
_diffrn_reflns_limit_h_min     -4
_diffrn_reflns_limit_h_max     4
_diffrn_reflns_limit_k_min     -6
_diffrn_reflns_limit_k_max     6
_diffrn_reflns_limit_l_min     -32
_diffrn_reflns_limit_l_max     32
_refine_special_details     ?
_reflns_number_total     2228
_reflns_number_gt     2149
_reflns_threshold_expression     'I > 2\s(I)'
_refine_ls_structure_factor_coef     Fsqd
_refine_ls_matrix_type     full
_refine_ls_R_factor_all     0.0364
_refine_ls_R_factor_gt     0.0353
_refine_ls_wR_factor_gt     0.0974
_refine_ls_wR_factor_ref     0.0983
_refine_ls_goodness_of_fit_ref     1.127
_refine_ls_restrained_S_all     1.127
_refine_ls_number_reflns     2228
_refine_ls_number_parameters     190
_refine_ls_number_restraints     1
_refine_ls_number_constraints     36
_refine_ls_hydrogen_treatment     constr
_refine_ls_weighting_scheme     calc
_refine_ls_weighting_details
              'w=1/[\s^2^(Fo^2^)+(0.0396P)^2^+0.1688P] where P=(Fo^2^+2Fc^2^)/3'
_atom_sites_solution_hydrogens     geom
_atom_sites_solution_primary     direct
_atom_sites_solution_secondary     difmap
_refine_ls_shift/su_max     0.000
_refine_ls_shift/su_mean     0.000
_refine_diff_density_max     0.134
_refine_diff_density_min     -0.162
_refine_ls_extinction_method     none
_refine_ls_extinction_coef     .
_refine_ls_abs_structure_details
;
Flack <i>x</i> determined using 875 quotients
[(<i>I</i>^+^)-(<i>I</i>^-^)]/[(<i>I</i>^+^)+(<i>I</i>^-^)]
(Parsons <i>et al.</i>,  2013)
;
_refine_ls_abs_structure_Flack     -0.03(8)
loop_
    _atom_type_symbol
    _atom_type_description
    _atom_type_scat_dispersion_real
    _atom_type_scat_dispersion_imag
    _atom_type_scat_source
    'C' 'C' 0.0181 0.0091
                         'International Tables Vol C Tables 4.2.6.8 and 6.1.1.4'
    'H' 'H' 0.0000 0.0000
                         'International Tables Vol C Tables 4.2.6.8 and 6.1.1.4'
    'O' 'O' 0.0492 0.0322
                         'International Tables Vol C Tables 4.2.6.8 and 6.1.1.4'
    'F' 'F' 0.0727 0.0534
                         'International Tables Vol C Tables 4.2.6.8 and 6.1.1.4'
_computing_data_collection
;
CrysAlis PRO (Rigaku OD, 2015)
;
_computing_cell_refinement
;
CrysAlis PRO (Rigaku OD, 2015)
;
_computing_data_reduction
;
CrysAlis PRO (Rigaku OD, 2015)
;
_computing_structure_solution
;
SIR2014 (Burla <i>et al.</i>,  2015)
;
_computing_structure_refinement
;
SHELXL2014 (Sheldrick, 2015)
;
_computing_molecular_graphics
;
PLATON (Spek, 2009) and Mercury (Macrae <i>et al.</i>,  2008)
;
_computing_publication_material
;
SHELXL2014 (Sheldrick, 2015), publCIF (Westrip, 2010) and
WinGX (Farrugia, 2012)
;
loop_
    _atom_site_type_symbol
    _atom_site_label
    _atom_site_fract_x
    _atom_site_fract_y
    _atom_site_fract_z
    _atom_site_U_iso_or_equiv
    _atom_site_adp_type
    _atom_site_calc_flag
    _atom_site_occupancy
    _atom_site_disorder_assembly
    _atom_site_disorder_group
    O O1 0.6427(6) 0.3343(4) 0.88096(8) 0.0524(6) Uani d 1 . .
    O O3 0.0412(6) 0.4724(4) 0.73539(8) 0.0615(6) Uani d 1 . .
    C C7 0.1548(8) 0.5614(6) 0.78012(11) 0.0497(7) Uani d 1 . .
    C C10 0.1085(8) 0.5845(6) 0.69372(12) 0.0530(8) Uani d 1 . .
    C C5 0.4431(7) 0.4840(5) 0.85424(11) 0.0441(6) Uani d 1 . .
    O O2 0.9356(7) 0.2473(5) 0.94698(9) 0.0754(8) Uani d 1 . .
    C C6 0.3531(8) 0.4146(6) 0.80778(11) 0.0478(7) Uani d 1 . .
    H H6 0.4246 0.2726 0.7955 0.057 Uiso calc 1 . .
    C C9 0.1406(8) 0.8388(6) 0.84388(12) 0.0521(7) Uani d 1 . .
    H H9 0.0667 0.9806 0.8560 0.062 Uiso calc 1 . .
    C C4 0.3401(8) 0.6973(5) 0.87346(11) 0.0460(7) Uani d 1 . .
    C C11 -0.0314(8) 0.4585(6) 0.65121(11) 0.0503(7) Uani d 1 . .
    C C16 -0.1991(9) 0.2483(7) 0.65592(12) 0.0573(8) Uani d 1 . .
    H H16 -0.2289 0.1853 0.6866 0.069 Uiso calc 1 . .
    F F1 -0.3952(7) 0.1157(6) 0.53091(9) 0.1069(10) Uani d 1 . .
    O O4 0.2703(7) 0.7609(5) 0.69274(9) 0.0745(8) Uani d 1 . .
    C C3 0.4468(8) 0.7532(6) 0.92219(11) 0.0535(8) Uani d 1 . .
    H H3 0.3784 0.8923 0.9361 0.064 Uiso calc 1 . .
    C C12 0.0095(8) 0.5513(7) 0.60524(13) 0.0613(9) Uani d 1 . .
    H H12 0.1210 0.6923 0.6018 0.074 Uiso calc 1 . .
    C C1 0.7538(8) 0.3880(6) 0.92768(12) 0.0536(8) Uani d 1 . .
    C C8 0.0489(8) 0.7757(6) 0.79730(12) 0.0546(8) Uani d 1 . .
    H H8 -0.0810 0.8743 0.7778 0.066 Uiso calc 1 . .
    C C14 -0.2763(10) 0.2274(9) 0.57115(14) 0.0705(11) Uani d 1 . .
    C C2 0.6429(9) 0.6080(7) 0.94771(12) 0.0570(8) Uani d 1 . .
    H H2 0.7103 0.6486 0.9792 0.068 Uiso calc 1 . .
    C C15 -0.3218(10) 0.1325(7) 0.61538(14) 0.0679(10) Uani d 1 . .
    H H15 -0.4339 -0.0085 0.6184 0.081 Uiso calc 1 . .
    C C13 -0.1144(10) 0.4358(9) 0.56453(13) 0.0735(11) Uani d 1 . .
    H H13 -0.0889 0.4972 0.5336 0.088 Uiso calc 1 . .
loop_
    _atom_site_aniso_label
    _atom_site_aniso_U_11
    _atom_site_aniso_U_22
    _atom_site_aniso_U_33
    _atom_site_aniso_U_12
    _atom_site_aniso_U_13
    _atom_site_aniso_U_23
    O1 0.0609(13) 0.0430(13) 0.0528(12) 0.0028(10) -0.0050(10) -0.0037(10)
    O3 0.0801(15) 0.0560(15) 0.0479(12) -0.0166(13) -0.0091(10) 0.0029(11)
    C7 0.0542(16) 0.0476(19) 0.0470(16) -0.0114(15) -0.0026(13) 0.0003(14)
    C10 0.0528(17) 0.052(2) 0.0542(18) 0.0026(16) -0.0010(13) 0.0049(15)
    C5 0.0439(14) 0.0383(16) 0.0501(15) -0.0058(12) 0.0007(11) 0.0008(12)
    O2 0.0877(19) 0.0643(18) 0.0726(16) 0.0051(16) -0.0235(14) 0.0052(14)
    C6 0.0553(16) 0.0396(17) 0.0486(16) -0.0033(13) 0.0039(12) -0.0033(13)
    C9 0.0527(17) 0.0378(17) 0.0660(19) 0.0015(13) 0.0063(14) -0.0016(14)
    C4 0.0484(16) 0.0366(17) 0.0532(16) -0.0052(13) 0.0058(12) -0.0037(12)
    C11 0.0503(16) 0.0493(19) 0.0511(16) 0.0079(14) -0.0034(12) 0.0015(14)
    C16 0.0611(19) 0.054(2) 0.0567(18) 0.0012(17) -0.0044(14) 0.0021(16)
    F1 0.116(2) 0.129(3) 0.0749(15) -0.0067(19) -0.0203(14) -0.0386(16)
    O4 0.097(2) 0.0636(17) 0.0629(15) -0.0291(16) 0.0016(13) 0.0011(13)
    C3 0.0615(19) 0.0438(18) 0.0556(18) -0.0076(16) 0.0066(14) -0.0096(15)
    C12 0.0592(19) 0.064(2) 0.060(2) -0.0040(18) -0.0001(15) 0.0055(17)
    C1 0.0577(18) 0.050(2) 0.0527(17) -0.0078(16) -0.0050(14) 0.0021(15)
    C8 0.0580(19) 0.0442(18) 0.0613(19) 0.0014(15) -0.0029(14) 0.0062(14)
    C14 0.067(2) 0.081(3) 0.063(2) 0.004(2) -0.0124(17) -0.022(2)
    C2 0.065(2) 0.056(2) 0.0498(17) -0.0123(16) -0.0016(14) -0.0059(15)
    C15 0.070(2) 0.061(2) 0.072(2) -0.0016(19) -0.0067(17) -0.0090(18)
    C13 0.077(2) 0.095(3) 0.0480(18) 0.011(2) -0.0041(16) 0.002(2)
_geom_special_details
;
 All esds (except the esd in the dihedral angle between two l.s. planes)
 are estimated using the full covariance matrix.  The cell esds are taken
 into account individually in the estimation of esds in distances, angles
 and torsion angles; correlations between esds in cell parameters are only
 used when they are defined by crystal symmetry.  An approximate (isotropic)
 treatment of cell esds is used for estimating esds involving l.s. planes.
;
loop_
    _geom_bond_atom_site_label_1
    _geom_bond_atom_site_label_2
    _geom_bond_site_symmetry_2
    _geom_bond_distance
    _geom_bond_publ_flag
    O1 C5 . 1.374(3) ?
    O1 C1 . 1.385(4) ?
    O3 C10 . 1.350(4) ?
    O3 C7 . 1.398(4) ?
    C7 C6 . 1.374(4) ?
    C7 C8 . 1.387(5) ?
    C10 O4 . 1.202(4) ?
    C10 C11 . 1.473(4) ?
    C5 C6 . 1.379(4) ?
    C5 C4 . 1.399(4) ?
    O2 C1 . 1.202(4) ?
    C6 H6 . 0.9300 ?
    C9 C8 . 1.373(5) ?
    C9 C4 . 1.388(4) ?
    C9 H9 . 0.9300 ?
    C4 C3 . 1.434(4) ?
    C11 C16 . 1.388(5) ?
    C11 C12 . 1.388(5) ?
    C16 C15 . 1.378(5) ?
    C16 H16 . 0.9300 ?
    F1 C14 . 1.355(4) ?
    C3 C2 . 1.332(5) ?
    C3 H3 . 0.9300 ?
    C12 C13 . 1.383(5) ?
    C12 H12 . 0.9300 ?
    C1 C2 . 1.451(5) ?
    C8 H8 . 0.9300 ?
    C14 C15 . 1.352(6) ?
    C14 C13 . 1.374(7) ?
    C2 H2 . 0.9300 ?
    C15 H15 . 0.9300 ?
    C13 H13 . 0.9300 ?
loop_
    _geom_angle_atom_site_label_1
    _geom_angle_atom_site_label_2
    _geom_angle_atom_site_label_3
    _geom_angle_site_symmetry_1
    _geom_angle_site_symmetry_3
    _geom_angle
    _geom_angle_publ_flag
    C5 O1 C1 . . 121.8(2) ?
    C10 O3 C7 . . 120.5(3) ?
    C6 C7 C8 . . 122.1(3) ?
    C6 C7 O3 . . 115.8(3) ?
    C8 C7 O3 . . 121.9(3) ?
    O4 C10 O3 . . 122.7(3) ?
    O4 C10 C11 . . 126.0(3) ?
    O3 C10 C11 . . 111.2(3) ?
    O1 C5 C6 . . 116.8(3) ?
    O1 C5 C4 . . 121.1(3) ?
    C6 C5 C4 . . 122.1(3) ?
    C7 C6 C5 . . 118.1(3) ?
    C7 C6 H6 . . 121.0 ?
    C5 C6 H6 . . 121.0 ?
    C8 C9 C4 . . 122.0(3) ?
    C8 C9 H9 . . 119.0 ?
    C4 C9 H9 . . 119.0 ?
    C9 C4 C5 . . 117.4(3) ?
    C9 C4 C3 . . 124.9(3) ?
    C5 C4 C3 . . 117.8(3) ?
    C16 C11 C12 . . 119.2(3) ?
    C16 C11 C10 . . 121.7(3) ?
    C12 C11 C10 . . 119.0(3) ?
    C15 C16 C11 . . 120.4(3) ?
    C15 C16 H16 . . 119.8 ?
    C11 C16 H16 . . 119.8 ?
    C2 C3 C4 . . 120.7(3) ?
    C2 C3 H3 . . 119.6 ?
    C4 C3 H3 . . 119.6 ?
    C13 C12 C11 . . 120.5(4) ?
    C13 C12 H12 . . 119.7 ?
    C11 C12 H12 . . 119.7 ?
    O2 C1 O1 . . 116.0(3) ?
    O2 C1 C2 . . 127.1(3) ?
    O1 C1 C2 . . 116.9(3) ?
    C9 C8 C7 . . 118.4(3) ?
    C9 C8 H8 . . 120.8 ?
    C7 C8 H8 . . 120.8 ?
    C15 C14 F1 . . 119.6(4) ?
    C15 C14 C13 . . 123.1(4) ?
    F1 C14 C13 . . 117.3(4) ?
    C3 C2 C1 . . 121.7(3) ?
    C3 C2 H2 . . 119.2 ?
    C1 C2 H2 . . 119.2 ?
    C14 C15 C16 . . 118.9(4) ?
    C14 C15 H15 . . 120.6 ?
    C16 C15 H15 . . 120.6 ?
    C14 C13 C12 . . 118.0(4) ?
    C14 C13 H13 . . 121.0 ?
    C12 C13 H13 . . 121.0 ?
loop_
    _geom_torsion_atom_site_label_1
    _geom_torsion_atom_site_label_2
    _geom_torsion_atom_site_label_3
    _geom_torsion_atom_site_label_4
    _geom_torsion_site_symmetry_1
    _geom_torsion_site_symmetry_2
    _geom_torsion_site_symmetry_3
    _geom_torsion_site_symmetry_4
    _geom_torsion
    _geom_torsion_publ_flag
    C10 O3 C7 C6 . . . . -122.3(3) ?
    C10 O3 C7 C8 . . . . 63.4(4) ?
    C7 O3 C10 O4 . . . . 1.1(5) ?
    C7 O3 C10 C11 . . . . 179.3(3) ?
    C1 O1 C5 C6 . . . . 178.7(3) ?
    C1 O1 C5 C4 . . . . -0.7(4) ?
    C8 C7 C6 C5 . . . . 1.0(4) ?
    O3 C7 C6 C5 . . . . -173.3(3) ?
    O1 C5 C6 C7 . . . . -179.7(3) ?
    C4 C5 C6 C7 . . . . -0.3(4) ?
    C8 C9 C4 C5 . . . . -0.8(5) ?
    C8 C9 C4 C3 . . . . 179.5(3) ?
    O1 C5 C4 C9 . . . . 179.6(3) ?
    C6 C5 C4 C9 . . . . 0.2(4) ?
    O1 C5 C4 C3 . . . . -0.7(4) ?
    C6 C5 C4 C3 . . . . 179.9(3) ?
    O4 C10 C11 C16 . . . . 176.2(3) ?
    O3 C10 C11 C16 . . . . -1.9(4) ?
    O4 C10 C11 C12 . . . . -3.0(5) ?
    O3 C10 C11 C12 . . . . 178.9(3) ?
    C12 C11 C16 C15 . . . . 0.4(5) ?
    C10 C11 C16 C15 . . . . -178.8(3) ?
    C9 C4 C3 C2 . . . . -179.0(3) ?
    C5 C4 C3 C2 . . . . 1.3(5) ?
    C16 C11 C12 C13 . . . . -0.2(5) ?
    C10 C11 C12 C13 . . . . 179.0(3) ?
    C5 O1 C1 O2 . . . . -177.7(3) ?
    C5 O1 C1 C2 . . . . 1.5(4) ?
    C4 C9 C8 C7 . . . . 1.4(5) ?
    C6 C7 C8 C9 . . . . -1.5(5) ?
    O3 C7 C8 C9 . . . . 172.5(3) ?
    C4 C3 C2 C1 . . . . -0.5(5) ?
    O2 C1 C2 C3 . . . . 178.2(4) ?
    O1 C1 C2 C3 . . . . -0.9(5) ?
    F1 C14 C15 C16 . . . . 180.0(3) ?
    C13 C14 C15 C16 . . . . -0.4(6) ?
    C11 C16 C15 C14 . . . . -0.1(5) ?
    C15 C14 C13 C12 . . . . 0.6(6) ?
    F1 C14 C13 C12 . . . . -179.7(3) ?
    C11 C12 C13 C14 . . . . -0.3(6) ?
loop_
    _geom_hbond_atom_site_label_D
    _geom_hbond_atom_site_label_H
    _geom_hbond_atom_site_label_A
    _geom_hbond_site_symmetry_A
    _geom_hbond_distance_DH
    _geom_hbond_distance_HA
    _geom_hbond_distance_DA
    _geom_hbond_angle_DHA
    C16 H16 O3 . 0.93 2.37 2.693(4) 100.2
    C2 H2 O2 2_757 0.93 2.51 3.412(4) 162.5
    C1 O2 Cg2 1_455 1.202(4) 3.266(3) 3.403(3) 86.1(2)
    C1 O2 Cg4 1_455 1.202(4) 3.567(3) 3.368(3) 70.8(2)
_shelx_hkl_file
;
   0   0   3 4795.96 201.299   1
   0   0  -3 4735.19 232.979  59
   0   0  -4 170487. 1602.94  59
   0   0   4 178666. 1444.74   1
   0   0  -5 23145.6 670.240  59
   0   0   5 24789.9 604.457   1
   0   0  -6 16611.7 626.209  59
   0   0   6 17231.6 561.388   1
   0   0   7 8638.77 436.397   1
   0   0  -7 8531.51 482.785  59
   0   0  -8 104422. 1603.40   1
   0   0   8 114195. 1722.81   1
   0   0   8 110865. 1934.81  59
   0   0  -8 106243. 1845.75  59
   0   0   9 4070.72 136.703  66
   0   0  -9 4167.66 157.917  72
   0   0 -10 24337.1 398.439  72
   0   0  10 23732.6 347.057  66
   0   0 -11 45694.6 578.591  72
   0   0  11 46967.7 525.042  66
   0   0 -12 82309.6 824.530  72
   0   0  12 82985.4 746.541  66
   0   0 -13 1736.26 127.857  72
   0   0  13 1393.87 104.616  66
   0   0  14 10232.8 291.189  66
   0   0 -14 10297.1 322.450  72
   0   0  15 76561.1 1054.48  16
   0   0  15 75518.3 833.622  66
   0   0 -15 74654.5 907.531  72
   0   0  16 16403.1 513.897  16
   0   0  16 16798.9 411.995  66
   0   0 -16 16576.0 451.571  72
   0   0  17 929.806 137.260  16
   0   0  17 864.519 104.176  66
   0   0 -17 917.062 115.738  72
   0   0  18 792.141 127.602  16
   0   0 -18 820.114 114.671  72
   0   0  18 800.861 104.941  66
   0   0  19 8824.93 349.367  66
   0   0  19 8496.80 419.987  16
   0   0 -19 8738.86 371.301  72
   0   0  20 1170.05 136.451  66
   0   0 -20 1218.03 145.138  72
   0   0  20 1190.06 166.217  16
   0   0  21 3740.78 300.065  16
   0   0 -21 3886.00 267.870  72
   0   0  21 3697.25 243.832  66
   0   0 -22 16871.7 571.278  72
   0   0  22 16475.5 646.359  16
   0   0  22 17416.5 550.501  66
   0   0  23 25870.6 688.915  66
   0   0 -23 25890.8 725.240  72
   0   0  23 25525.8 820.287  16
   0   0 -23 27537.4 491.545  12
   0   0  24 7697.63 464.241  16
   0   0 -24 7894.51 269.778  35
   0   0  24 7877.60 315.271  21
   0   0 -24 7223.32 265.724  29
   0   0 -24 8306.87 274.561  12
   0   0  24 7628.06 305.287  30
   0   0  25 219.683 108.674  16
   0   0 -25 109.933 47.5039  12
   0   0 -25 138.131 51.2295  29
   0   0  25 66.2063 60.4661  30
   0   0  25 119.303 60.6187  21
   0   0 -25 95.9472 44.5474  35
   0   0 -26 20531.7 431.542  35
   0   0  26 19577.8 497.645  21
   0   0 -26 19128.3 427.672  29
   0   0 -26 21280.9 436.321  12
   0   0  26 19478.3 487.699  30
   0   0  26 19662.7 747.977  16
   0   0 -27 730.910 86.2645  29
   0   0  27 875.919 163.952  16
   0   0  27 684.594 96.8385  30
   0   0  27 890.857 109.759  21
   0   0 -27 820.054 91.3602  35
   0   0 -27 796.934 90.2340  12
   0   0 -28 1461.15 112.524  35
   0   0 -28 1451.98 116.309  29
   0   0  28 1385.01 130.237  30
   0   0  28 1516.54 195.207   6
   0   0  28 1461.30 137.428  21
   0   0 -28 1580.72 116.745  12
   0   0  29 3007.87 178.786  30
   0   0 -29 3361.78 163.968  12
   0   0  29 3044.79 186.325  21
   0   0 -29 3078.50 159.615  29
   0   0 -29 3229.24 159.200  35
   0   0 -30 33.9642 27.2062  35
   0   0 -30 27.8030 27.7831  29
   0   0 -30 52.7647 31.3469  12
   0   0  30 76.9766 46.0868  30
   0   0  30 51.1670 44.7907  21
   0   0  31 2304.77 144.748  21
   0   0 -31 2159.46 114.623  35
   0   0 -31 2077.69 116.823  29
   0   0 -32 345.402 46.0569  29
   0   0  32 297.321 54.5005  21
   0  -1   0-6.38440 44.7230  73
   0  -1   0-33.8883 59.6442  67
   0   1   0-33.3482 53.0312  61
   0   1   0-1.17071 24.9984   1
   0   1  -1 478438. 3087.57  61
   0   1   1 446283. 2897.19  61
   0  -1   1 459688. 2221.21   1
   0   1  -1 454670. 2250.74   1
   0  -1  -1 468057. 2784.62  73
   0  -1  -1 475955. 2962.94  67
   0   1  -2 84241.0 1116.35  73
   0  -1   2 85436.3 1000.25   1
   0  -1  -2 87777.4 1255.08  73
   0   1   2 81931.4 1286.75  61
   0  -1   3 180612. 1551.13   1
   0   1   3 182047. 1696.31   1
   0   1  -3 182906. 1402.77  22
   0  -1  -3 183801. 1905.67  73
   0   1  -4 38557.1 744.405   1
   0   1  -4 37375.2 968.743  59
   0   1   4 36836.1 828.896   1
   0   1  -4 35976.8 610.789  22
   0  -1  -4 35411.7 895.219  59
   0  -1   4 35853.6 743.390   1
   0  -1  -4 36681.2 887.192  73
   0   1   5 38420.3 916.652   1
   0   1  -5 38590.8 1039.86  59
   0   1  -5 39055.0 798.728   1
   0  -1  -5 36455.8 961.924  59
   0  -1   5 36925.8 813.061   1
   0  -1  -5 37629.7 933.584  73
   0   1  -6 3036.49 311.450  59
   0   1  -6 3008.20 236.290   1
   0  -1  -6 3020.73 283.432  73
   0   1   6 2994.59 282.226   1
   0  -1  -6 2893.65 291.510  59
   0  -1   6 2812.75 244.266   1
   0  -1  -7 11709.9 576.768  73
   0   1   7 12182.6 596.963   1
   0  -1  -7 11587.4 613.747  59
   0   1  -7 11898.8 498.264   1
   0   1  -7 12063.5 647.658  59
   0  -1   7 11346.4 510.054   1
   0   1  -8 30221.1 849.736   1
   0   1  -8 30111.7 416.439  72
   0  -1   8 31052.9 389.704  66
   0   1   8 31710.2 367.811  71
   0  -1  -8 31090.9 427.868  72
   0  -1   8 30329.1 890.568   1
   0   1  -9 68914.2 665.020  72
   0  -1   9 68580.9 616.662  66
   0   1   9 69077.1 532.814  66
   0  -1  -9 70663.4 684.252  72
   0   1  10 26991.3 379.565  71
   0  -1 -10 27859.5 453.406  72
   0  -1  10 27243.0 411.120  66
   0   1 -10 26699.5 438.081  72
   0   1  10 28210.0 476.730  53
   0   1  10 27743.7 366.711  66
   0   1 -11 28984.3 480.456  72
   0  -1  11 29479.1 444.472  66
   0  -1 -11 30358.4 494.383  72
   0   1  11 29005.2 399.212  66
   0   1  11 30680.7 427.884  71
   0  -1 -12 68228.1 776.732  72
   0   1  12 68351.8 670.436  71
   0  -1  12 67323.8 711.414  66
   0   1  12 66596.6 648.948  66
   0   1  13 21203.9 394.723  71
   0   1  13 20694.0 382.784  66
   0  -1  13 20876.5 417.731  66
   0  -1 -13 21372.9 457.808  72
   0   1 -13 20380.8 442.994  72
   0  -1 -14 91065.7 988.643  72
   0  -1  14 91318.2 1144.58  16
   0   1 -14 90851.2 971.894  72
   0   1  14 89717.5 840.342  66
   0  -1  14 93038.2 922.528  66
   0   1  14 94912.7 874.903  71
   0   1 -14 88498.3 905.118  57
   0  -1 -15 3639.68 206.938  72
   0  -1  15 3557.72 243.064  16
   0   1  15 3517.02 215.310  17
   0   1  15 3618.28 181.829  66
   0   1 -15 3532.46 192.342  57
   0  -1  15 3516.09 189.544  66
   0   1  15 3705.73 186.659  71
   0   1 -15 3400.61 192.990  45
   0   1 -15 3574.73 204.170  72
   0  -1  16 10550.2 427.603  16
   0   1  16 10518.3 326.475  66
   0   1 -16 9950.85 345.564  45
   0  -1 -16 10784.9 372.541  72
   0  -1  16 10502.2 347.577  66
   0   1 -16 10566.2 366.812  72
   0   1  16 10651.6 388.711  42
   0   1  16 10823.0 392.045  17
   0   1 -16 10209.1 339.547  57
   0   1  16 11309.0 342.091  71
   0   1  17 4649.00 231.056  71
   0   1  17 4246.68 260.064  17
   0   1 -17 3993.13 234.010  45
   0   1 -17 4294.97 242.097  72
   0  -1 -17 4349.52 252.799  72
   0   1  17 4364.77 222.434  66
   0  -1  17 4117.77 281.628  16
   0  -1  17 4414.43 234.902  66
   0   1 -17 4180.98 230.972  57
   0  -1  18 790.191 107.571  66
   0   1 -18 1026.02 125.845  72
   0  -1  18 996.832 148.842  16
   0   1 -18 931.180 120.207  45
   0   1  18 979.537 132.513  17
   0   1 -18 978.655 117.710  57
   0  -1 -18 899.481 123.281  72
   0   1  18 884.044 106.315  66
   0  -1  19 10959.8 395.843  66
   0  -1  19 10707.0 483.348  16
   0   1  19 10545.0 371.675  66
   0   1  19 11451.9 496.598  16
   0   1 -19 10647.0 389.604  57
   0   1  19 10361.2 430.097  17
   0   1 -19 11051.0 417.849  72
   0  -1 -19 11196.0 291.674  12
   0  -1 -19 10842.3 425.582  72
   0   1 -19 9773.52 383.018  45
   0   1 -20 2648.22 205.383  57
   0   1  20 2936.97 206.663  66
   0   1 -20 2772.68 217.617  72
   0  -1  20 2497.40 245.705  16
   0   1  20 2910.88 263.699  16
   0  -1 -20 2823.02 154.026  12
   0  -1 -20 2786.24 222.994  72
   0  -1  20 2803.88 214.362  66
   0  -1 -21 3837.60 185.529  12
   0   1 -21 3795.00 264.153  72
   0  -1  21 2891.54 268.956  16
   0  -1 -21 3866.43 278.064  72
   0   1  21 4002.97 250.718  66
   0  -1  21 3886.44 257.509  66
   0   1  21 3477.87 297.474  16
   0   1  22 21213.1 744.028  16
   0  -1 -22 21099.8 662.092  72
   0   1 -22 22208.0 653.990  72
   0  -1  22 19767.2 716.289  16
   0  -1 -22 21537.3 438.826  12
   0   1  22 22414.9 620.005  66
   0  -1  22 22090.7 636.547  66
   0  -1  23 8050.28 319.761  21
   0   1  23 8719.51 323.984  21
   0   1 -23 8956.51 423.254  72
   0  -1 -23 8574.02 432.911  72
   0  -1 -23 8122.17 276.193  35
   0  -1 -23 8726.58 283.948  12
   0   1 -23 8273.01 284.445  29
   0   1  23 8333.27 318.741  30
   0   1  23 8313.79 474.753  16
   0  -1  23 8033.19 466.620  16
   0   1  24 2635.86 273.663  16
   0  -1  24 2144.86 246.279  16
   0   1  24 2468.39 178.496  21
   0   1  24 2305.45 174.450  30
   0  -1  24 2333.98 178.409  21
   0  -1  24 2422.36 251.008   6
   0  -1 -24 2289.53 150.675  35
   0   1 -24 2464.00 161.661  29
   0  -1 -24 2578.86 159.481  12
   0  -1  25 5858.42 278.917  21
   0  -1 -25 6476.74 247.368  12
   0  -1 -25 5972.88 241.371  35
   0   1  25 6254.11 278.242  21
   0   1  25 6146.50 420.701  16
   0   1 -25 6053.21 247.837  29
   0  -1  25 6065.28 396.801   6
   0   1  25 5808.73 270.496  30
   0   1  26 216.991 58.1609  30
   0   1  26 320.844 101.424  16
   0   1 -26 304.612 62.1469  29
   0  -1  26 291.698 73.2554  21
   0  -1 -26 319.082 59.2398  12
   0  -1  26 253.725 87.1195   6
   0  -1 -26 310.889 57.0115  35
   0   1  26 208.666 53.6286  21
   0  -1  27 564.623 127.352   6
   0   1  27 831.305 157.118  16
   0  -1 -27 674.400 83.3817  35
   0   1  27 634.343 94.3112  21
   0   1 -27 721.438 86.8814  29
   0  -1  27 644.731 100.176  21
   0  -1 -27 669.954 82.1248  12
   0   1  27 655.816 92.9474  30
   0  -1  28 1941.42 156.167  21
   0   1  28 2000.02 152.724  30
   0   1  28 2036.41 154.792  21
   0  -1 -28 2076.54 135.443  35
   0  -1 -28 2049.28 135.857  12
   0   1 -28 2158.48 140.543  29
   0   1 -29 135.641 38.8900  29
   0   1  29 205.765 54.9854  21
   0  -1 -29 117.708 39.7690  35
   0  -1  29 100.218 43.3884  21
   0   1  29 97.0510 42.0425  30
   0  -1 -29 120.272 39.7729  12
   0  -1 -30 27.1770 25.4047  12
   0   1 -30 36.5057 24.6604  29
   0  -1 -30 48.5875 25.9062  35
   0   1  30 7.30603 36.3003  21
   0   1  30 88.8513 42.4731  30
   0  -1  30 65.0958 35.5136  21
   0   1 -31 161.460 37.3587  29
   0   1  31 157.776 47.7254  21
   0   1  31 192.359 47.9386  30
   0  -1 -31 202.288 41.3175  35
   0  -1  31 165.070 44.8082  21
   0  -1 -32 145.708 33.7247  35
   0  -1  32 130.548 37.5877  21
   0   1 -32 124.156 29.6116  29
   0   1  32 159.076 39.3776  30
   0  -2   0 24181.3 380.114  70
   0   2   0 24327.2 780.696   1
   0  -2   0 23689.7 364.480  69
   0   2   1 136333. 1890.47   1
   0   2  -1 135737. 971.484  52
   0  -2   1 140406. 865.858  69
   0  -2   1 143040. 857.431  62
   0  -2  -1 138840. 903.312  70
   0  -2  -1 138871. 873.778  62
   0  -2   1 140099. 911.144  70
   0  -2  -1 131932. 870.236  69
   0   2  -1 139461. 1827.44   1
   0   2   2 59157.2 1289.89   1
   0  -2   2 59326.0 555.124  69
   0  -2   2 59595.5 601.784  70
   0  -2  -2 58335.3 591.126  70
   0   2  -2 62765.8 1223.94   1
   0   2  -2 58685.4 652.151  52
   0  -2  -2 59138.6 569.895  62
   0  -2   2 61804.9 562.890  62
   0  -2   3 43976.3 469.472  62
   0  -2   3 43163.5 473.593  69
   0   2  -3 46208.9 1059.63   1
   0   2  -3 42159.3 471.684  51
   0   2  -3 42115.9 564.088  52
   0   2   3 41856.7 1136.35   1
   0   2   3 39330.8 395.714  71
   0  -2  -3 42163.9 483.796  62
   0  -2   3 42181.8 515.363  70
   0  -2   3 43982.9 1015.65   1
   0  -2  -3 40680.8 500.301  70
   0   2   3 41332.1 541.293  55
   0  -2   4 38953.1 978.329   1
   0  -2  -4 37159.6 459.850  62
   0  -2   4 38720.3 438.419  62
   0   2  -4 38014.7 548.144  52
   0  -2   4 37769.7 498.649  70
   0   2   4 35503.7 393.981  71
   0   2  -4 37485.4 460.645  51
   0   2   4 36896.8 556.866  54
   0  -2  -4 36051.5 476.262  70
   0  -2   4 37746.9 441.886  69
   0   2   4 37721.0 530.728  55
   0  -2  -4 38691.1 482.548  72
   0  -2  -5 34115.0 460.801  62
   0  -2   5 37077.6 984.911   1
   0   2   5 34854.4 412.336  71
   0  -2   5 35844.1 435.833  69
   0   2  -5 35932.0 463.637  50
   0   2   5 34715.3 557.556  54
   0  -2   5 35391.4 496.606  70
   0  -2   5 35946.0 423.567  62
   0  -2  -5 36139.4 483.734  72
   0   2  -5 34825.4 462.328  51
   0   2   5 35579.5 531.557  55
   0  -2   6 1851.69 118.491  70
   0   2   6 1887.26 136.081  54
   0  -2  -6 1944.95 116.679  72
   0   2   6 1904.39 103.554  71
   0  -2   6 1978.57 104.469  69
   0   2  -6 1898.33 114.003  51
   0   2  -6 2038.20 113.674  72
   0  -2  -6 1950.63 109.365  62
   0   2  -6 2023.43 115.256  50
   0   2  -7 11718.9 286.973  50
   0   2   7 11574.0 346.613  54
   0  -2   7 11908.3 303.622  70
   0  -2  -7 12131.2 274.280  62
   0  -2  -7 12191.0 303.782  72
   0  -2   7 11506.9 250.703  69
   0   2   7 11872.4 260.100  71
   0   2  -7 11388.7 288.074  51
   0   2  -7 12071.4 287.426  72
   0  -2  -8 51296.5 645.678  72
   0  -2   8 49324.1 525.576  69
   0  -2   8 50850.7 643.197  70
   0  -2  -8 51515.1 580.466  62
   0   2  -8 51285.1 613.925  72
   0   2   8 51465.6 569.602  71
   0  -2   9 12734.8 330.941  70
   0   2  -9 12725.9 298.759  44
   0  -2  -9 13065.7 299.874  62
   0   2   9 13236.8 301.321  71
   0  -2  -9 13201.0 339.630  72
   0   2  -9 12520.8 318.656  72
   0   2   9 13296.3 382.581  53
   0   2  10 17012.1 446.579  53
   0   2  10 17000.1 355.644  71
   0  -2 -10 17122.3 352.318  62
   0   2 -10 16440.2 355.094  44
   0  -2  10 16946.3 361.278  66
   0  -2 -10 17388.7 407.330  72
   0   2 -10 17185.8 386.010  72
   0  -2  10 17069.9 396.957  70
   0   2 -11 42449.8 609.258  57
   0  -2  11 42161.0 642.248  70
   0   2  11 41520.0 582.907  71
   0  -2  11 42915.9 597.766  66
   0  -2 -11 42682.8 666.053  72
   0   2  11 42143.8 728.771  53
   0   2 -11 42156.0 628.364  72
   0  -2 -11 44625.8 583.269  62
   0   2 -12 27452.9 517.743  57
   0  -2  12 28148.1 507.782  66
   0   2  12 27337.6 489.005  71
   0   2  12 27624.6 599.347  42
   0  -2  12 27918.3 537.252  70
   0  -2 -12 27797.7 560.212  72
   0   2 -12 27874.1 530.383  72
   0   2  12 27935.7 614.407  53
   0  -2  12 28836.1 640.947   6
   0   2  13 34841.9 700.096  42
   0  -2 -13 34684.8 652.776  72
   0   2 -13 34975.9 584.552  45
   0   2  13 36365.2 726.812  53
   0  -2  13 36505.5 750.433   6
   0   2 -13 35194.8 612.540  57
   0  -2  13 35291.8 591.207  66
   0  -2  13 36435.0 632.684  70
   0   2 -13 35225.1 619.423  72
   0   2  13 34388.3 573.247  71
   0   2 -14 17351.5 431.262  45
   0  -2  14 18764.1 470.107  70
   0  -2 -14 17718.8 482.185  72
   0  -2  14 17693.3 314.261   7
   0   2  14 17871.1 520.722  42
   0   2  14 18230.8 435.828  71
   0  -2 -14 19498.5 325.945   3
   0   2 -14 18002.2 456.947  57
   0  -2  14 18172.7 548.119   6
   0   2 -14 18515.0 466.273  72
   0  -2  14 17772.6 438.844  66
   0   2  15 2256.66 194.863  42
   0   2 -15 1969.07 155.808  45
   0  -2 -15 2257.57 179.447  72
   0   2 -15 2197.32 169.258  72
   0  -2  15 2298.71 205.405   6
   0  -2  15 2245.52 116.937   7
   0   2  15 2154.29 157.318  71
   0  -2  15 2243.78 172.010  70
   0  -2 -15 2448.03 121.194   3
   0  -2  15 2326.64 167.740  66
   0   2 -15 2131.56 167.325  57
   0  -2 -16 15074.1 478.653  72
   0  -2  16 14047.2 297.253   7
   0   2  16 14983.6 511.556  42
   0   2 -16 14052.3 425.963  45
   0   2  16 15816.2 446.527  71
   0   2 -16 15042.5 451.050  57
   0  -2  16 14886.7 531.599   6
   0  -2 -16 15890.0 315.272   3
   0  -2  16 15944.3 462.698  70
   0  -2  16 15403.1 453.575  66
   0   2 -16 15035.3 450.875  72
   0  -2 -17 12660.5 457.330  72
   0  -2  17 12019.5 286.998   7
   0  -2  17 12881.1 430.005  66
   0   2 -17 12231.4 408.405  45
   0   2 -17 12388.7 425.193  57
   0   2  17 12749.7 416.873  71
   0   2  17 12277.9 477.184  42
   0  -2 -17 13050.2 292.584   3
   0  -2  17 12538.0 504.900   6
   0  -2 -18 387.651 89.0322  72
   0   2  18 515.407 97.1598  71
   0  -2 -18 446.146 60.9119   3
   0   2 -18 367.862 85.1240  57
   0   2 -18 400.273 89.4604  45
   0  -2  18 402.151 85.7530  66
   0   2  18 463.132 100.998  42
   0  -2 -18 359.417 60.6641  12
   0  -2  18 294.878 89.8757   6
   0   2  19 2583.79 203.839  71
   0  -2 -19 2218.73 139.729  12
   0  -2 -19 2265.87 208.034  72
   0   2 -19 2227.37 188.616  45
   0  -2  19 2403.92 199.077  66
   0  -2  19 2331.01 234.592   6
   0   2 -19 2477.48 206.110  57
   0   2  19 2491.66 232.593  42
   0  -2 -19 2506.36 134.949   3
   0  -2 -20 672.736 84.5016  12
   0   2  20 878.494 131.342  71
   0   2  20 750.794 135.635  42
   0  -2  20 810.278 142.698   6
   0   2 -20 694.828 114.703  57
   0  -2  20 602.905 110.847  66
   0  -2 -20 622.139 113.094  72
   0  -2 -20 893.339 86.8204   3
   0   2 -20 596.318 101.999  45
   0  -2 -21 2395.13 222.413  72
   0   2  21 2371.35 232.436  42
   0  -2  21 2140.41 232.401   6
   0   2  21 2432.56 216.261  71
   0  -2 -21 2261.18 145.471  12
   0  -2  21 2313.53 211.155  66
   0   2 -21 2212.13 203.080  57
   0   2 -22 6747.58 258.434  29
   0   2  22 6864.70 283.385  21
   0   2 -22 6312.26 346.517  57
   0   2 -22 6336.14 239.753  33
   0   2  22 6271.64 280.687  30
   0  -2  22 6240.02 286.694  21
   0   2  22 6762.52 430.951  16
   0  -2  22 6188.77 399.527   6
   0  -2 -22 6037.31 237.963  12
   0  -2 -22 5874.89 236.278  35
   0   2  23 5351.15 391.278  16
   0  -2  23 5160.30 263.976  21
   0  -2 -23 4695.65 213.666  35
   0   2  23 5200.35 258.173  30
   0   2 -23 5452.31 231.609  29
   0  -2 -23 5069.94 218.263  12
   0  -2  23 4986.09 363.617   6
   0   2  23 5756.75 262.223  21
   0   2 -23 5266.30 219.445  33
   0  -2  24 6528.46 413.292   6
   0   2  24 6605.40 289.923  30
   0  -2  24 6570.64 294.387  21
   0   2 -24 6832.16 258.756  29
   0  -2 -24 6729.48 252.948  12
   0  -2 -24 6309.85 246.435  35
   0   2  24 7166.10 454.468  16
   0   2 -24 6863.40 248.439  33
   0   2  25 7667.99 309.509  30
   0   2  25 7928.15 474.544  16
   0  -2 -25 7520.36 265.742  35
   0  -2  25 7398.82 436.579   6
   0   2 -25 7963.41 277.534  29
   0   2 -25 7707.03 259.226  33
   0  -2 -25 7505.23 263.221  12
   0  -2  25 7548.04 314.028  21
   0  -2  26 1760.45 214.599   6
   0  -2 -26 1852.76 129.907  12
   0  -2 -26 1763.72 129.043  35
   0  -2  26 1780.93 152.625  21
   0   2 -26 1913.44 135.845  29
   0   2  26 1900.68 156.919  30
   0   2 -26 1900.88 127.531  33
   0  -2  27 4330.87 225.669  21
   0   2  27 4549.92 228.517  30
   0   2 -27 4567.83 201.152  29
   0  -2 -27 4407.50 193.451  12
   0  -2 -27 4498.60 197.432  35
   0   2 -28 1666.19 118.471  29
   0   2  28 1676.00 136.426  30
   0  -2 -28 1462.15 109.593  35
   0  -2  28 1597.78 133.930  21
   0  -2 -28 1584.58 114.548  12
   0  -2 -29 193.092 39.7115  12
   0   2 -29 266.510 52.6696  29
   0   2  29 216.559 53.2471  30
   0  -2  29 216.598 53.3827  21
   0  -2 -29 210.823 44.1082  35
   0   2  30 34.2044 32.4253  30
   0   2 -30 138.684 38.0434  29
   0  -2  30 82.9389 38.6121  21
   0  -2 -30 75.1739 35.2028  35
   0  -2 -31 218.928 38.5749  35
   0   2  31 282.514 49.2093  30
   0  -2  31 298.659 54.7249  21
   0   2 -31 216.283 36.1001  29
   0   3   0 1178.18 118.878  58
   0   3   0 314.533 90.7598  52
   0  -3   0 538.428 90.8328  70
   0  -3   0 1186.94 117.376  62
   0  -3   1 52524.7 657.191  62
   0  -3  -1 50515.9 708.219  70
   0  -3  -1 52988.5 666.536  62
   0   3  -1 53373.4 632.108  58
   0  -3   1 50962.1 710.968  70
   0   3   1 52488.7 615.559  58
   0   3   1 47771.1 768.148  52
   0   3  -1 48829.1 769.742  52
   0   3  -1 48777.8 615.396  51
   0   3  -2 39700.7 563.697  51
   0   3  -2 40167.7 699.088  52
   0  -3  -2 42116.9 607.013  62
   0  -3  -2 40230.3 636.080  70
   0   3   2 39313.8 689.039  55
   0  -3   2 40392.2 636.488  70
   0   3   3 11153.0 358.342  23
   0   3   3 11455.1 405.438  54
   0   3  -3 10840.7 365.825  52
   0  -3  -3 10917.0 332.061  70
   0   3   3 10792.2 368.035  55
   0  -3   3 12379.1 319.030  62
   0  -3   3 11028.2 317.109  69
   0  -3   3 11564.5 344.296  70
   0  -3  -3 11624.1 321.190  62
   0   3  -3 10737.8 302.436  51
   0   3   4 27251.0 426.086  71
   0  -3  -4 30102.9 524.507  62
   0  -3   4 31279.6 503.314  62
   0  -3   4 28574.2 545.476  70
   0  -3   4 28934.7 507.531  69
   0   3   4 27797.6 594.342  55
   0   3  -4 27596.3 494.889  51
   0  -3  -4 28417.1 539.143  70
   0   3   4 29063.9 647.854  54
   0   3  -4 28542.4 604.654  52
   0   3   4 28796.7 579.057  23
   0   3   5 2267.34 130.835  71
   0  -3   5 2376.83 146.536  69
   0  -3   5 2233.81 158.830  70
   0   3   5 2485.12 198.198  54
   0   3   5 2283.68 167.657  23
   0   3   5 2326.06 177.465  55
   0  -3   5 2578.61 146.546  62
   0   3  -5 2207.51 144.568  51
   0  -3   5 2376.54 180.369   5
   0  -3  -5 2461.16 152.813  62
   0  -3  -6 29246.2 523.454  62
   0  -3   6 27922.4 615.330   5
   0   3   6 28062.6 656.686  54
   0   3   6 27636.8 615.369  55
   0   3   6 29679.6 624.498  24
   0   3   6 28064.2 585.578  23
   0   3  -6 26582.8 513.090  51
   0  -3   6 27834.0 498.270  69
   0   3  -6 29125.5 484.319  57
   0  -3   6 28907.4 565.506  70
   0   3   6 25769.8 444.171  71
   0   3   7 5374.11 263.903  23
   0  -3   7 5293.07 248.735  70
   0   3  -7 5216.34 228.225  50
   0  -3   7 5208.79 273.939   5
   0  -3  -7 5690.36 237.044  62
   0   3  -7 5618.14 221.441  57
   0   3   7 5283.21 270.286  24
   0   3   7 5075.22 206.362  71
   0  -3   7 5208.37 217.274  69
   0   3   7 5209.24 292.005  54
   0   3  -7 4736.12 225.848  51
   0   3   8 15400.7 472.462  24
   0   3  -8 13862.5 393.605  51
   0  -3  -8 15762.3 400.054  62
   0  -3   8 15494.7 427.035  70
   0   3  -8 15459.1 380.551  57
   0  -3   8 14803.3 472.218   5
   0  -3  -8 15457.8 266.002  13
   0   3   8 14719.1 360.627  71
   0  -3   9 4686.84 243.061  70
   0   3   9 4852.64 288.154  53
   0   3  -9 4653.11 220.960  57
   0  -3  -9 4782.79 169.697   3
   0   3   9 4460.44 206.057  71
   0   3   9 4526.68 266.779  24
   0  -3  -9 4760.79 152.059  13
   0  -3  -9 4783.80 228.061  62
   0  -3   9 4659.85 273.990   5
   0   3  10 34241.9 590.254  71
   0   3  10 37426.1 811.923  53
   0  -3 -10 35624.4 421.419  13
   0  -3  10 34534.1 759.601   5
   0  -3 -10 36855.9 472.900   3
   0   3  10 34167.3 746.260  24
   0  -3 -10 36933.5 639.638  62
   0  -3  10 35411.4 681.559  70
   0   3 -10 35660.9 623.923  57
   0   3  11 10107.5 338.456  71
   0   3 -11 10223.1 346.946  57
   0  -3 -11 10373.4 258.807   3
   0   3  11 9552.61 409.034  24
   0  -3  11 9796.92 417.624   5
   0   3  11 10630.4 446.277  53
   0  -3 -11 11019.6 359.536  62
   0  -3  11 10376.6 377.946  70
   0   3 -12 10738.8 343.277  58
   0   3  12 10418.5 431.003  42
   0  -3 -12 10525.3 355.836  62
   0   3  12 10075.1 443.950  53
   0  -3  12 9600.20 420.341   5
   0  -3  12 9950.74 376.884  70
   0   3  12 9975.75 342.814  71
   0  -3 -12 9770.17 256.897   3
   0   3 -12 9823.72 353.168  57
   0   3  13 3812.88 222.145  71
   0  -3 -13 3812.80 167.867   3
   0   3 -13 4207.08 220.095  58
   0  -3  13 3873.26 242.719  70
   0  -3  13 3729.10 271.895   5
   0   3  13 3962.49 289.898  53
   0   3  13 3999.84 277.716  42
   0   3 -13 3729.41 227.275  57
   0  -3  13 3778.46 275.081   6
   0   3 -14 2524.26 192.539  57
   0   3  14 2688.40 236.853  42
   0  -3  14 2474.09 226.881   5
   0  -3  14 2412.45 195.710  70
   0   3 -14 2859.09 184.127  58
   0  -3 -14 2466.22 136.081   3
   0  -3  14 2456.35 227.517   6
   0   3  14 2687.51 246.124  53
   0   3  14 2961.87 246.897  47
   0   3  14 2252.42 176.940  71
   0   3  15 13844.9 450.593  71
   0  -3 -15 14350.6 329.550   3
   0   3  15 15271.7 588.961  53
   0   3 -15 15476.4 437.916  58
   0   3  15 14265.9 547.689  42
   0   3 -15 14568.7 472.897  57
   0  -3  15 13819.0 545.716   6
   0  -3  15 14636.8 488.366  70
   0  -3  15 13175.9 528.634   5
   0   3  16 24650.8 619.808  71
   0   3 -16 25394.4 639.420  57
   0  -3  16 23307.1 717.756   5
   0   3 -16 26621.2 588.450  58
   0  -3  16 24977.0 651.387  70
   0   3  16 25132.2 744.894  42
   0  -3 -16 24971.1 439.200   3
   0  -3  16 24403.4 741.704   6
   0  -3  17 22210.9 723.990   6
   0   3 -17 24018.5 639.492  57
   0  -3  17 21474.1 701.945   5
   0   3  17 23656.8 636.189  71
   0  -3 -17 23928.4 438.890   3
   0  -3  17 24056.7 650.128  70
   0   3  17 24296.3 751.194  42
   0   3  18 15436.0 612.144  42
   0  -3 -18 14371.5 348.239  12
   0  -3  18 13842.9 574.134   5
   0   3  18 15884.4 532.974  71
   0  -3  18 15628.2 533.902  70
   0  -3  18 14592.8 596.508   6
   0  -3 -18 15848.5 361.020   3
   0   3 -18 15352.8 524.510  57
   0  -3  19 5218.49 261.577  21
   0  -3 -19 5678.62 219.488   3
   0   3  19 5456.64 372.085  42
   0  -3 -19 5412.99 218.814  28
   0  -3 -19 4868.10 214.582  35
   0   3 -19 5686.53 228.427  29
   0   3 -19 5678.00 328.542  57
   0   3  19 5419.08 261.951  30
   0  -3  19 5324.17 367.607   6
   0  -3 -19 5123.33 212.003  12
   0   3 -20 6.24493 41.4577  56
   0   3 -20 51.4622 37.2448  29
   0  -3 -20 58.9648 38.1535  35
   0   3 -20 18.0675 39.1795  57
   0  -3  20 76.9134 52.2415  21
   0  -3 -20 33.1994 38.2017  28
   0   3  20 92.8195 74.9752  42
   0  -3 -20 46.9728 35.4598  12
   0  -3 -20 47.3551 36.0988   3
   0  -3  20 16.9156 58.0509   6
   0  -3  20 82.2206 79.4177   5
   0   3  20 60.0841 51.1212  30
   0  -3 -21 3474.13 177.179  12
   0  -3  21 3345.10 210.138  21
   0  -3 -21 3355.33 179.128  35
   0   3  21 3757.50 314.075  42
   0   3 -21 3535.76 264.849  57
   0  -3 -21 3584.41 179.282  28
   0  -3  21 3506.67 305.611   6
   0   3 -21 3670.88 186.622  29
   0   3  21 3558.26 214.306  30
   0  -3 -21 3677.22 176.746   3
   0   3 -21 3976.20 250.573  56
   0  -3 -22 631.615 80.0462  12
   0   3 -22 657.390 87.1526  29
   0   3 -22 630.002 84.2522  33
   0  -3 -22 565.160 77.7170  35
   0  -3 -22 570.648 71.9934   3
   0   3  22 579.469 93.7082  30
   0   3  22 740.655 146.274  42
   0  -3 -22 432.644 66.2095  28
   0   3 -22 726.417 130.288  57
   0  -3  22 534.989 83.8446  21
   0   3  23 4054.07 228.197  30
   0  -3  23 3858.87 222.882  21
   0   3 -23 4117.37 192.758  29
   0  -3 -23 3860.11 180.151  28
   0   3  23 4215.92 346.120  16
   0   3 -23 3771.29 189.097  33
   0  -3 -23 3656.86 183.392  35
   0   3  23 4228.71 330.673  42
   0  -3 -23 3822.53 182.991  12
   0  -3 -23 4050.95 182.246   3
   0  -3 -24 5216.68 206.598  12
   0  -3 -24 5395.75 207.162  28
   0   3 -24 5870.47 224.119  33
   0  -3 -24 5055.37 211.035  35
   0   3  24 5952.26 269.585  30
   0  -3 -24 5882.91 215.088   3
   0   3 -24 5700.05 221.317  29
   0  -3  24 5416.98 257.810  21
   0  -3 -25 5492.32 207.043  12
   0  -3 -25 5434.40 211.199  35
   0   3 -25 5878.05 218.437  29
   0   3 -25 6087.87 220.858  33
   0  -3  25 5632.86 254.859  21
   0  -3 -25 5546.97 204.425  28
   0   3 -26 216.342 49.4381  29
   0  -3 -26 135.312 38.7565  35
   0  -3  26 238.474 68.9479  21
   0   3  26 264.072 64.5890  30
   0   3 -26 204.356 49.5963  33
   0  -3 -26 205.122 45.2118  28
   0  -3 -26 217.954 48.3422  12
   0  -3 -27 186.353 42.2625  12
   0   3 -27 200.819 42.5059  33
   0   3 -27 229.481 45.7108  29
   0   3  27 191.397 51.5830  30
   0  -3 -27 236.968 48.6186  35
   0  -3  27 158.531 48.5090  21
   0   3  28 78.1615 42.0199  30
   0  -3  28 20.3364 32.3261  21
   0   3 -28 43.0999 27.6493  33
   0   3 -28-1.21081 22.7821  29
   0  -3 -28-13.1459 19.6779  35
   0   3 -29 95.7691 28.0662  29
   0   3  29 127.242 38.7761  30
   0   3 -29 92.0420 25.7427  33
   0  -3  29 143.411 39.6556  10
   0  -3 -29 133.911 34.2831  35
   0  -3  29 125.660 40.0681  21
   0  -4   0 10882.1 372.319  62
   0   4   0 10524.9 439.604  55
   0  -4   0 10385.4 396.416  70
   0   4   1 1628.71 195.012  55
   0  -4  -1 1292.31 132.367  62
   0   4   1 1421.20 182.015  23
   0   4  -1 1210.76 128.531  58
   0  -4  -1 1122.79 134.842  70
   0  -4   1 1193.99 142.206  70
   0  -4   1 1361.91 134.894  62
   0   4  -2 8035.62 314.543  58
   0   4   2 8439.72 386.351  23
   0   4   2 8684.07 434.220  54
   0   4   2 7910.27 385.249  55
   0  -4  -2 8004.70 348.186  70
   0  -4   2 7960.70 346.796  70
   0  -4  -2 7958.74 322.626  62
   0  -4   2 8345.68 320.088  62
   0  -4  -3 6327.75 311.712  70
   0   4   3 6528.91 352.979  55
   0  -4   3 6425.33 314.800  70
   0  -4  -3 6535.88 295.346  62
   0  -4   3 6869.07 288.665  62
   0   4   3 6507.17 341.820  23
   0   4  -3 6136.75 276.133  58
   0   4   3 6825.86 385.496  54
   0   4   4 108.464 59.1615  55
   0  -4  -4 90.5866 45.0380  62
   0   4  -4 101.969 47.3029  58
   0   4   4 7.20856 52.2642  54
   0  -4   4 139.197 51.9135  70
   0   4   4 82.7348 48.7409  23
   0   4   5 430.256 92.6925  24
   0   4   5 459.507 93.3241  23
   0   4  -5 467.184 82.0105  56
   0   4  -5 452.358 78.8249  51
   0  -4  -5 490.622 90.5664  62
   0   4   5 457.043 98.0841  55
   0   4   5 490.527 112.543  54
   0  -4   5 478.140 88.4005  70
   0   4  -5 425.335 76.4276  58
   0   4  -6 147.625 52.0623  51
   0   4   6 163.254 60.8055  54
   0   4  -6 192.441 48.6000  58
   0   4  -6 174.409 58.3843  56
   0   4   6 262.061 76.4683  24
   0  -4  -6 188.166 52.5784  62
   0  -4   6 159.943 56.5079  70
   0   4   7 250.619 76.6906  53
   0   4  -7 321.238 65.8507  58
   0  -4  -7 316.584 71.6020  62
   0   4   7 275.620 100.065  54
   0   4  -7 381.977 74.4630  56
   0   4   7 288.084 81.4074  24
   0  -4   7 252.226 68.2234  70
   0  -4  -7 348.980 57.7378   3
   0   4   8 1229.15 176.466  53
   0  -4  -8 1241.25 136.123  62
   0   4  -8 1364.70 136.835  58
   0  -4   8 1292.29 148.705  70
   0   4   8 1244.84 165.579  24
   0  -4  -8 1231.29 98.1395   3
   0   4  -8 1266.58 133.805  56
   0   4  -9 1168.62 131.388  58
   0   4   9 1054.85 154.487  24
   0  -4   9 1234.09 148.878  70
   0  -4  -9 1099.89 133.717  62
   0   4   9 1208.05 175.134  53
   0  -4  -9 1082.56 96.2681   3
   0   4   9 1137.29 126.321  71
   0  -4 -10 8885.67 264.605   3
   0   4  10 9571.16 492.053  53
   0   4 -10 9317.39 363.718  58
   0   4  10 8666.30 348.893  71
   0  -4  10 8894.56 399.439  70
   0  -4 -10 9210.49 379.196  62
   0   4  10 8358.93 425.264  24
   0  -4  11 5351.33 317.270  70
   0   4 -11 5407.90 285.043  58
   0   4  11 6124.09 403.420  53
   0  -4 -11 5324.50 209.719   3
   0   4 -11 5916.45 301.529  56
   0   4  11 5079.75 275.693  71
   0   4  11 5428.30 349.722  24
   0   4  11 6170.62 376.915  42
   0   4 -11 5395.84 277.802  57
   0  -4 -11 5992.16 315.754  62
   0   4  12 7047.96 404.123  42
   0  -4  12 6774.87 356.467  70
   0   4 -12 6664.43 315.238  58
   0   4  12 6165.01 310.144  71
   0   4 -12 6997.44 330.631  56
   0  -4 -12 7356.52 352.399  62
   0   4  12 7209.80 442.080  53
   0  -4 -12 6581.05 235.844   3
   0   4 -12 6495.21 317.622  57
   0   4  13 14143.3 626.404  53
   0   4  13 12451.5 458.643  71
   0  -4 -13 12641.2 328.790   3
   0  -4 -13 14504.9 504.808  62
   0   4  13 13516.8 573.006  42
   0   4 -13 12772.2 454.213  57
   0   4  13 14715.7 619.015  47
   0  -4  13 13074.7 497.244  70
   0   4 -13 13334.9 454.125  58
   0   4 -13 13426.0 464.253  56
   0  -4  14 8593.30 320.729   9
   0   4 -14 8359.63 369.807  56
   0   4  14 8348.21 460.821  42
   0   4  14 8789.83 501.261  53
   0  -4 -14 7371.89 256.842  28
   0  -4 -14 7715.03 259.299   3
   0   4 -14 8343.25 362.510  58
   0  -4  14 7648.09 310.752  21
   0  -4 -14 7655.73 238.285  60
   0  -4  14 8206.71 324.321  10
   0   4 -14 8189.26 371.608  57
   0  -4  15 2065.99 166.736  21
   0   4 -15 2134.42 194.246  57
   0   4 -15 2202.92 191.363  56
   0  -4  15 2078.58 171.196  10
   0   4  15 2291.44 249.307  42
   0  -4 -15 2066.40 140.478  28
   0  -4 -15 2188.35 130.410  60
   0  -4  15 2373.05 171.898   9
   0  -4 -15 2169.14 142.846   3
   0  -4  16 1805.39 156.804  21
   0   4  16 2047.41 230.997  42
   0  -4  16 1908.78 163.419  10
   0  -4 -16 1715.56 117.313  60
   0  -4  16 1936.16 154.022   9
   0  -4 -16 1620.80 125.496  28
   0  -4 -16 1959.34 134.415   3
   0   4 -16 1955.00 181.676  56
   0   4 -16 1968.07 191.552  57
   0  -4  17 2415.17 177.719  21
   0  -4 -17 2444.65 149.480   3
   0  -4  17 2533.15 186.166  10
   0  -4 -17 2511.17 142.932  60
   0   4  17 2697.79 269.282  42
   0  -4  17 2658.36 180.546   9
   0   4 -17 2342.17 212.488  57
   0  -4 -17 2208.00 143.968  28
   0   4 -17 2623.24 210.514  56
   0  -4 -18 1996.23 136.072  28
   0   4  18 2505.17 181.022  30
   0   4 -18 2365.57 203.284  56
   0  -4  18 1999.01 163.533  21
   0  -4 -18 2060.17 136.915   3
   0   4 -18 2215.24 206.319  57
   0  -4 -18 2210.97 129.550  60
   0   4  18 2304.40 249.298  42
   0  -4  18 2182.49 160.964   9
   0  -4  18 2023.33 167.346  10
   0   4  19 1178.08 178.964  42
   0  -4  19 1221.83 121.376   9
   0  -4  19 1048.63 120.034  21
   0  -4  19 1107.37 126.649  10
   0   4  19 1324.27 134.118  30
   0  -4 -19 1249.64 105.476   3
   0   4 -19 1133.03 146.388  57
   0  -4 -19 1019.24 101.102  28
   0  -4 -20 1989.50 132.997  28
   0   4  20 2354.10 172.548  30
   0  -4 -20 1967.74 130.442   3
   0  -4  20 1875.35 159.978  10
   0   4  20 2250.09 246.077  42
   0  -4  20 2126.90 153.343   9
   0  -4  20 1988.65 160.096  21
   0   4 -21 1723.29 123.468  33
   0  -4 -21 1452.61 111.582   3
   0   4  21 1690.51 147.015  30
   0  -4  21 1575.32 142.035  10
   0  -4 -21 1476.29 112.197  28
   0  -4  21 1393.59 130.184  21
   0  -4 -22 163.154 45.4066  28
   0  -4 -22 174.949 42.9182  35
   0  -4  22 157.905 51.6701  21
   0  -4  22 227.517 63.3770  10
   0   4 -22 186.223 47.4973  33
   0   4  22 205.961 62.6528  30
   0   4  22 171.098 49.6808  38
   0   4  23 1397.99 114.611  34
   0  -4  23 1339.88 119.084  21
   0   4  23 1433.06 127.175  30
   0   4  23 1295.73 109.692  38
   0  -4 -23 1162.68 90.6022  35
   0  -4 -23 1330.25 99.1177  28
   0  -4  23 1411.56 124.185  10
   0   4 -23 1471.99 105.426  33
   0  -4 -24 780.913 74.2505  28
   0   4  24 673.374 80.1058  38
   0  -4  24 873.045 94.5460  10
   0   4 -24 835.671 78.9880  33
   0  -4 -24 750.449 68.4802  35
   0   4  24 932.814 99.7105  30
   0  -4  24 802.005 90.7794  21
   0   4  25 375.732 66.5175  30
   0  -4  25 287.931 54.5332  10
   0  -4 -25 284.614 44.9461  28
   0  -4 -25 248.449 40.5585  35
   0   4 -25 246.759 43.1633  33
   0  -4  25 267.584 57.6064  21
   0   4 -26 36.8167 23.1461  33
   0  -4 -26-23.8001 19.0844  35
   0  -4  26 17.9007 23.5926  10
   0   4  26 24.8543 27.9999  30
   0  -4  26 47.5284 27.8358  21
   0  -4 -26-8.25966 17.1895  28
   0  -5   0 54.6879 41.9538  63
   0  -5   0 15.8950 27.6808  65
   0  -5   0 46.4126 32.3508  64
   0  -5   0-34.8632 31.2833  11
   0  -5  -1 397.006 59.7535  11
   0  -5   1 488.984 73.9457  63
   0  -5   1 351.276 53.0152  65
   0  -5   1 449.304 63.8299  64
   0   5   1 414.289 112.727  55
   0   5  -1 564.002 119.532  55
   0  -5  -1 344.980 52.9547  65
   0  -5   1 425.156 62.7002  11
   0  -5  -1 493.488 75.8526  63
   0  -5   2 200.828 55.7746  63
   0  -5  -2 139.045 52.3498  63
   0  -5   2 184.061 42.6595  11
   0  -5   2 229.666 50.9438  64
   0   5   2 230.424 110.851  55
   0   5  -2 246.035 83.6494  23
   0  -5   2 141.750 56.3292  10
   0  -5   2 85.2311 29.9665  65
   0   5  -2 59.0669 69.7053  55
   0  -5  -2 123.263 33.7552  65
   0  -5  -2 113.431 34.2608  11
   0  -5   3 501.151 77.9966  63
   0  -5   3 440.295 65.6442  11
   0  -5   3 437.556 64.8940  64
   0  -5  -3 401.747 58.8193  11
   0  -5  -3 409.575 70.1737  63
   0  -5   3 531.721 85.5240  10
   0  -5  -3 405.699 56.3231  65
   0   5   3 522.477 121.683  55
   0   5  -3 526.398 123.847  23
   0  -5   3 407.368 57.2178  65
   0  -5   4 535.173 71.0598  64
   0  -5  -4 566.726 81.4322  63
   0  -5  -4 588.243 68.8479  60
   0  -5   4 592.585 75.0192  11
   0  -5   4 551.850 81.4776  63
   0  -5  -4 419.337 60.6948  65
   0  -5   4 417.769 57.8168  65
   0  -5  -4 431.992 64.8040  11
   0  -5   4 644.593 96.2957  10
   0  -5   5 2880.25 174.401  63
   0  -5  -5 2226.17 136.849  11
   0  -5   5 2114.63 121.373  65
   0  -5   5 2545.54 178.380  10
   0  -5   5 2418.97 140.270  64
   0  -5  -5 2620.11 140.009  60
   0  -5  -5 2250.99 127.590  65
   0  -5  -5 2631.30 167.162  63
   0  -5   5 2716.49 151.862  11
   0  -5   6 6302.71 281.729  10
   0  -5   6 6102.24 249.012  63
   0  -5   6 6622.43 236.028  11
   0  -5   6 5225.82 187.010  65
   0  -5   6 5828.14 216.699  64
   0  -5  -6 6583.95 265.623  63
   0  -5  -6 5298.04 191.797  65
   0  -5  -6 6419.09 216.673  60
   0  -5  -6 5468.09 210.143  11
   0  -5  -7 9349.84 249.368  65
   0  -5   7 11260.3 336.131  63
   0  -5  -7 10018.3 275.618  11
   0   5   7 12554.3 539.345  42
   0  -5  -7 11361.6 288.550  60
   0  -5   7 11153.3 307.540  11
   0  -5  -7 10720.2 336.941  63
   0  -5   7 9998.43 284.111  64
   0  -5   7 9330.23 242.771  65
   0  -5   7 11150.0 365.919  10
   0  -5   8 2392.86 164.740  63
   0  -5  -8 2318.80 136.624  60
   0  -5   8 2294.12 181.926  10
   0  -5   8 2151.25 137.930  64
   0  -5  -8 2278.23 160.876  63
   0   5   8 2453.04 249.798  42
   0  -5   9 21284.4 459.046  63
   0  -5  -9 21612.2 400.407  60
   0  -5   9 19530.9 389.317  64
   0  -5  -9 21286.1 467.845  63
   0   5  -9 23132.0 617.177  56
   0   5   9 24049.9 761.747  42
   0  -5   9 22014.4 514.028  10
   0  -5  10 715.258 103.620  63
   0  -5 -10 651.096 82.6690  60
   0   5 -10 786.020 133.654  56
   0   5  10 695.586 159.129  42
   0  -5  10 671.962 91.3020  64
   0  -5 -10 646.359 100.810  63
   0  -5  10 783.529 119.943  10
   0  -5 -11 17841.2 363.826  60
   0  -5 -11 17395.9 418.951  63
   0  -5  11 17670.5 461.986  10
   0   5 -11 18128.5 555.704  56
   0   5  11 19501.5 698.280  42
   0  -5  11 15924.8 352.851  64
   0  -5  12 6519.25 283.762  10
   0  -5 -12 5794.17 220.936  28
   0   5  12 7156.51 427.911  42
   0  -5 -12 6137.31 228.196   3
   0  -5  12 6069.05 215.506  64
   0  -5 -12 6287.81 251.668  63
   0  -5 -12 6237.41 220.094  60
   0  -5  12 6811.33 291.250   9
   0  -5 -13 433.784 68.7246   3
   0  -5 -13 382.063 62.1627  28
   0   5  13 419.915 124.581  42
   0  -5  13 369.885 60.6267  64
   0  -5 -13 403.176 62.1297  60
   0  -5  13 493.799 92.0401   9
   0  -5 -13 558.193 86.5142  63
   0  -5  13 503.051 93.4842  10
   0  -5  14 2816.05 181.994   9
   0  -5  14 2689.26 179.938  10
   0  -5 -14 2308.44 138.844  28
   0  -5 -14 2736.05 144.241  60
   0  -5  14 2319.01 128.351  64
   0  -5 -14 2514.66 145.098   3
   0   5  14 2869.95 273.500  42
   0  -5  15 659.295 93.4848  10
   0  -5 -15 660.405 75.4889  60
   0  -5  15 773.000 99.9947   9
   0  -5 -15 599.977 76.0430  28
   0  -5  15 590.954 70.9728  64
   0  -5 -16 709.179 74.2679  60
   0  -5  16 638.677 90.6322  10
   0  -5  16 583.017 84.4144   9
   0  -5 -16 619.028 72.5051  28
   0   5  17 1796.02 143.946  30
   0  -5  17 1592.94 134.674  10
   0   5 -17 1618.22 111.995  33
   0  -5 -17 1505.24 100.664  60
   0  -5 -17 1307.65 102.266  28
   0  -5  17 1520.97 125.364   9
   0  -5  18 897.404 99.9968  10
   0  -5 -18 733.846 75.1522  28
   0  -5 -18 819.736 74.6240  60
   0   5 -18 838.811 80.5182  33
   0   5  18 1006.92 110.613  30
   0  -5 -19 895.927 72.3890  60
   0  -5 -19 740.036 73.3481  28
   0   5  19 1024.56 105.104  30
   0  -5  19 932.882 98.5037  10
   0   5 -19 950.552 80.4172  33
   0   5 -20 295.178 46.1646  33
   0  -5 -20 136.386 36.3735  28
   0  -5 -20 205.025 37.8948  60
   0   5  20 168.651 46.3118  38
   0   5  20 239.968 60.1080  30
   0  -5  20 283.337 54.7975  10
   0   5 -21 1740.95 99.9757  33
   0  -5  21 1903.84 122.991  10
   0  -5 -21 1681.98 88.4510  60
   0   5  21 2038.35 133.963  30
   0   5 -22 1902.39 98.3622  33
   0   5  22 2005.73 124.645  30
   0  -5  22 1686.95 107.757  10
   0   5  22 1798.36 112.310  34
   0  -6   0 3180.73 169.171  63
   0  -6   1 665.807 70.4408  64
   0  -6  -1 841.253 92.6090  63
   0  -6  -2 595.673 84.6750  63
   0  -6   2 612.202 82.0103  63
   0  -6   2 526.634 67.1486  64
   0  -6   3 3469.86 149.741  64
   0  -6   3 4021.99 186.665  63
   0  -6  -3 3934.15 187.350  63
   0  -6   4 2394.50 144.959  63
   0  -6  -4 2120.58 136.969  63
   0  -6   4 1936.03 115.521  64
   0  -6   5 317.534 65.1838  63
   0  -6  -5 247.240 57.8988  63
   0  -6   5 308.891 52.6681  64
   0  -6  -6 819.158 106.030  63
   0  -6   6 815.359 78.3497  64
   0  -6  -6 713.298 68.1768  60
   0  -6   6 834.122 92.3404  63
   0  -6  -7 6217.69 229.209  63
   0  -6   7 6159.67 222.217  63
   0  -6  -7 5632.28 182.790  60
   0  -6   7 5517.46 186.780  64
   0  -6   8 10875.3 284.848  63
   0  -6  -8 10460.0 245.305  60
   0  -6  -8 11138.7 297.765  63
   0  -6   9 447.061 72.3846  63
   0  -6  -9 400.929 68.9635  63
   0  -6  -9 285.031 48.4647  60
   0  -6   9 405.262 61.3458  64
   0  -6 -10 1128.45 97.5081  63
   0  -6  10 1096.72 90.5546  63
   0  -6  10 1002.33 78.9151  64
   0  -6 -10 943.644 74.9025  60
   0  -6  11 583.854 58.7980  64
   0  -6 -11 658.095 61.7077  60
   0  -6  12 49.4634 26.7933  64
   0  -6  12 109.385 42.0609  10
   0  -6 -12 79.3880 26.1065  60
   0   6  13 353.966 55.4136  30
   0  -6 -13 286.234 41.2349  60
   0  -6  13 241.606 46.4014  10
   0  -6 -14 158.219 31.8594  60
   0  -6  14 140.444 38.2740  10
   0   6  14 229.432 51.8293  30
   0  -6 -15 9.04158 17.0298  60
   0  -6  15-16.3698 26.8071  10
   0   6  15 50.4534 29.3690  30
   0  -6 -16 291.183 37.5871  60
   0  -6  16 278.954 44.9951  10
  -1   0  32 90.2023 33.2573  30
   1   0 -32 30.7082 22.6153  29
  -1   0  31 113.084 39.7017  30
   1   0 -31 95.6090 28.7169  29
   1   0 -30 1803.83 113.554  29
  -1   0  30 1672.37 129.326  30
  -1   0  29 1084.51 111.198  30
   1   0 -29 983.625 92.2219  29
  -1   0  28 312.997 71.6562  30
   1   0 -28 236.430 49.5586  29
  -1   0  27 2803.28 186.342  30
   1   0 -27 2649.05 155.590  29
  -1   0  26 647.961 92.2784  30
  -1   0  26 688.071 140.694  16
   1   0 -26 727.575 85.8356  29
  -1   0  25 738.243 149.747  16
   1   0 -25 596.873 81.7088  29
  -1   0  25 698.332 96.6434  30
   1   0 -24 1034.26 104.448  29
  -1   0  24 990.909 116.558  30
  -1   0  24 868.595 156.190  16
  -1   0  23 240.084 87.2560  16
   1   0 -23 287.644 58.9773  29
  -1   0  23 237.063 61.6772  30
   1   0 -22 1644.14 182.678  72
  -1   0  22 1444.82 172.518  66
  -1   0  21 1491.06 185.134  15
  -1   0  21 1260.11 155.932  66
  -1   0  21 1302.33 188.680  16
   1   0 -21 1602.32 176.304  72
  -1   0  20 4833.85 338.584  16
   1   0 -20 4751.52 305.018  19
  -1   0  20 4555.73 283.709  66
  -1   0  20 4967.23 328.236  15
   1   0 -20 4976.22 297.803  72
  -1   0  19 37329.8 898.160  16
   1   0 -19 38141.6 828.624  19
  -1   0  19 36382.4 776.850  66
  -1   0  19 36886.0 864.653  15
   1   0 -19 39608.5 806.309  72
  -1   0  18 23971.3 606.238  66
   1   0 -18 25255.7 659.167  19
   1   0 -18 26719.1 636.672  72
  -1   0  18 24816.9 690.633  15
  -1   0  18 25349.2 713.391  16
  -1   0  17 19276.8 589.553  15
   1   0 -17 19737.4 528.511  72
   1   0 -17 19184.9 559.845  19
  -1   0  17 17895.7 505.097  66
  -1   0  17 19065.2 595.529  16
   1   0 -16 22346.7 591.380  19
   1   0 -16 23073.8 550.304  72
  -1   0  16 22492.7 612.728  15
  -1   0  16 22203.9 617.824  16
  -1   0  16 20690.9 525.576  66
   1   0 -15 6372.40 309.731  19
   1   0 -15 6942.85 292.321  72
  -1   0  15 6804.52 326.161  15
  -1   0  15 5925.03 275.166  66
  -1   0  15 6727.75 328.846  16
   1   0 -14 8736.13 310.244  72
  -1   0  14 8934.92 362.754  16
   1   0 -13 17835.5 427.523  72
  -1   0  13 16051.4 415.349  66
  -1   0  12 45353.7 664.886  66
   1   0 -12 48622.5 674.152  72
   1   0 -11 32280.5 527.276  72
  -1   0  11 30446.0 525.211  66
   1   0 -10 18893.4 386.089  72
  -1   0  10 18063.8 389.358  66
   1   0  -9 16722.7 347.287  72
  -1   0   9 16356.0 355.556  66
  -1   0   8 56945.2 636.374  66
  -1   0   8 58126.8 1275.62   1
   1   0  -8 55901.9 604.537  72
   1   0  -7 6571.21 199.003  72
  -1   0   7 6670.67 406.901   1
  -1   0   7 6740.76 211.544  66
  -1   0   6 2319.28 119.089  66
  -1   0   6 2320.34 300.749  59
   1   0  -6 2357.23 290.497  59
  -1   0   6 2412.49 233.550   1
  -1   0   5 284184. 2435.48   1
  -1   0   5 267815. 2928.93  59
   1   0  -5 289787. 2906.44  59
   1   0  -4 67945.0 1303.94  59
  -1   0   4 66397.7 1111.07   1
  -1   0   3 998544. 4175.48   1
   1   0  -3 999999. 4582.07  59
   1   0  -2 367933. 2514.61  59
  -1   0   2 365096. 2468.17   1
  -1   0   1 149463. 1581.63   1
   1   0  -1 153519. 1459.71  59
   1   0   0 46676.1 726.526  59
  -1   0   0 46276.1 905.445   1
   1   0   1 2984.07 238.195   1
  -1   0  -1 3366.21 254.315   1
   1   0   2 7523.79 250.054  59
   1   0   2 7481.24 389.956   1
  -1   0  -2 7740.26 392.142   1
  -1   0  -3 95374.9 1436.86   1
   1   0   3 94865.3 959.765  59
   1   0   3 88548.6 1406.88   1
  -1   0  -3 87647.5 973.261  67
   1   0   4 12490.9 396.095  59
   1   0   4 12015.6 553.128   1
  -1   0  -4 12736.3 552.368   1
  -1   0  -5 2235.81 103.462  66
  -1   0  -5 2128.49 240.599   1
   1   0   5 2286.56 195.114  59
   1   0   5 2124.20 246.734   1
   1   0   6 33960.7 836.619  59
   1   0   6 34567.8 463.514  71
  -1   0  -6 33683.6 413.330  66
   1   0   7 166.907 75.3585  59
   1   0   7 107.756 31.4054  71
  -1   0  -7 114.124 28.8679  66
   1   0   8 1621.64 110.707  71
  -1   0  -8 1541.15 99.1330  72
  -1   0  -8 1690.44 98.5200  66
   1   0   9 70169.9 734.124  71
  -1   0  -9 68205.6 689.044  72
  -1   0  -9 69560.1 656.582  66
   1   0  10 651.978 80.1531  71
  -1   0 -10 630.239 74.4412  72
  -1   0 -11 18525.1 397.346  72
   1   0  11 19323.9 353.965  66
   1   0  11 19577.4 416.419  71
   1   0  12 289.487 59.0112  71
   1   0  12 324.979 52.0654  66
  -1   0 -12 263.044 54.5885  72
   1   0  13 12126.8 311.926  66
   1   0  13 12488.9 361.639  71
  -1   0 -13 11660.8 346.276  72
   1   0  14 48464.8 821.092  17
   1   0  14 46081.6 638.583  66
   1   0  15 6.55992 22.7240  66
   1   0  15 27.0046 40.9797  17
  -1   0 -15 102.236 49.1761  72
  -1   0 -15-5.41674 25.0214  45
  -1   0 -16 678.225 91.3529  45
  -1   0 -16 612.858 94.8418  72
   1   0  16 618.794 86.6848  66
   1   0  16 623.664 108.914  17
   1   0  17 682.908 95.6374  66
  -1   0 -17 627.905 92.1839  45
   1   0  17 568.504 111.098  17
  -1   0 -17 657.463 102.974  72
  -1   0 -18 3327.55 230.813  72
  -1   0 -18 3184.53 207.782  45
   1   0  18 3202.80 251.014  17
   1   0  18 3670.38 221.956  66
  -1   0 -19 5526.88 308.316  72
   1   0  19 6278.15 297.401  66
  -1   0 -19 5795.16 203.162  40
  -1   0 -19 5697.06 288.019  45
  -1   0 -20 27850.5 655.957  45
  -1   0 -20 27985.9 718.633  72
  -1   0 -21 9927.64 402.598  45
  -1   0 -21 10710.2 457.582  72
   1   0  21 11407.1 432.885  66
   1   0  22 4731.14 294.103  66
  -1   0 -22 4667.86 314.161  72
   1   0  23 26382.4 585.234  21
  -1   0 -23 26922.1 497.460  35
   1   0  24 9008.98 346.669  21
  -1   0 -24 9480.72 300.544  35
   1   0  25 133.643 53.5884  21
  -1   0 -25 129.050 44.4628  35
   1   0  26 3048.82 200.956  21
  -1   0 -26 3326.03 175.277  35
  -1   0 -27 65.6801 31.5275  12
   1   0  27 56.6001 46.6582  21
  -1   0 -27 182.971 41.6358  35
   1   0  28 681.041 96.3619  21
  -1   0 -28 848.328 85.9821  12
  -1   0 -28 600.850 72.7190  35
   1   0  29 154.553 56.0556  21
  -1   0 -29 185.376 45.4753  35
  -1   0 -29 240.659 49.3112  12
  -1   0 -30 152.413 36.0686  35
   1   0  30 144.394 48.6689  21
   1   0  31 34.8681 30.9989  21
  -1   0 -31 109.476 29.7483  35
   1   0  32-18.2386 22.5643  21
  -1   0 -32 17.3567 18.4197  35
  -1  -1  32 602.919 61.8250  30
   1   1 -32 603.202 56.3896  29
  -1   1  32 654.466 68.7231  30
  -1   1  31 1028.80 93.2923  30
  -1  -1  31 916.228 85.1091  30
   1  -1 -31 963.244 74.7643  29
   1   1 -31 996.095 78.6017  29
  -1  -1  30 106.267 43.3507  30
   1  -1 -30 113.410 32.0452  29
  -1   1  30 87.7267 44.6579  30
   1   1 -30 63.0041 32.1674  29
  -1   1  29 277.880 60.7679  30
   1   1 -29 241.736 52.6783  29
   1  -1 -29 250.666 46.1108  12
   1  -1 -29 228.864 45.8960  29
  -1  -1  29 215.205 55.0258  30
  -1  -1  28 48.3777 42.1049  30
  -1   1  28 30.8814 44.8952  30
   1  -1 -28 75.5218 33.3927  29
   1  -1 -28 89.6134 28.7888  12
   1   1 -28 25.9486 30.8344  29
  -1  -1  27 525.304 87.2860  30
   1  -1 -27 451.077 64.3400  35
  -1   1  27 484.605 83.9366  30
   1   1 -27 488.935 72.3782  29
   1  -1 -27 484.357 69.5839  29
   1  -1 -27 422.811 63.1644  12
  -1  -1  26 4709.65 242.827  30
  -1   1  26 4809.07 359.644  16
   1  -1 -26 4789.96 208.948  29
  -1   1  26 4776.07 245.665  30
   1   1 -26 4863.77 213.641  29
   1  -1 -26 5127.33 213.096  12
   1  -1 -26 4811.70 204.196  35
   1   1 -25 9321.27 465.672  19
   1  -1 -25 8314.80 278.558  29
   1   1 -25 8705.83 278.499  33
  -1  -1  25 8809.12 334.705  30
  -1   1  25 8744.28 333.781  30
  -1   1  25 9063.59 496.473  16
   1  -1 -25 8673.25 278.801  35
   1  -1 -25 9003.18 286.351  12
   1   1 -25 8612.15 290.399  29
   1   1 -24 4535.96 332.649  19
   1   1 -24 4447.10 201.380  33
   1   1 -24 4358.41 209.397  29
  -1  -1  24 4084.46 232.329  30
  -1   1  24 4204.55 233.983  30
   1  -1 -24 4873.42 228.113  12
  -1   1  24 4598.20 355.515  16
  -1   1  24 4413.23 338.093  15
   1  -1 -24 4118.92 200.098  29
   1  -1 -24 4179.22 195.363  35
   1   1 -23 1475.46 188.324  19
  -1   1  23 1304.11 189.704  16
  -1  -1  23 1221.71 129.141  30
  -1   1  23 1369.02 135.869  30
   1   1 -23 1386.77 116.322  33
   1  -1 -23 1232.92 113.535  29
   1   1 -23 1343.80 121.539  29
   1  -1 -23 1374.12 117.212  12
   1  -1 -23 1230.32 111.641  35
  -1   1  23 1351.86 187.626  15
  -1  -1  23 1206.85 171.817   6
   1   1 -22 7507.02 271.037  29
  -1   1  22 7397.94 427.960  15
  -1   1  22 7237.68 295.171  30
   1   1 -22 7799.12 428.228  19
  -1  -1  22 7386.71 303.756  30
   1  -1 -22 7497.59 259.806  12
   1   1 -22 8363.70 411.908  72
  -1  -1  22 7202.17 401.565   6
  -1   1  22 7482.41 435.598  16
   1  -1 -22 8291.51 401.444  72
   1  -1 -21 1894.25 190.841  72
  -1  -1  21 1532.16 192.191   6
  -1  -1  21 1474.58 173.251  66
  -1   1  21 1772.71 213.082  15
   1  -1 -21 1512.30 117.542  12
  -1   1  21 1467.98 194.585  16
   1   1 -21 1772.49 190.322  72
  -1   1  20 800.336 144.751  15
  -1   1  20 627.594 123.181  16
   1  -1 -20 821.703 86.5048  12
  -1  -1  20 988.047 149.850   6
   1  -1 -20 800.707 122.958  72
  -1  -1  20 803.220 123.070  66
   1   1 -20 868.309 130.898  72
  -1   1  19 1771.46 201.381  15
   1  -1 -19 1834.61 123.720  12
  -1  -1  19 2010.56 192.501  66
  -1  -1  19 1897.24 200.718   6
  -1   1  19 1832.18 203.025  16
   1  -1 -19 1785.30 172.863  72
   1   1 -19 1862.62 186.213  72
   1  -1 -18 4758.34 194.409  12
  -1   1  18 5165.68 321.285  16
   1   1 -18 5247.63 297.558  72
  -1  -1  18 5018.10 291.232  66
   1  -1 -18 5190.58 279.962  72
  -1  -1  18 5021.75 309.538   6
  -1  -1  17 7680.19 369.723   6
   1  -1 -17 7861.70 330.312  72
  -1   1  17 7869.83 380.948  16
   1   1 -17 8135.30 354.001  72
  -1  -1  17 7251.47 338.706  66
  -1  -1  17 7391.55 391.195  16
   1  -1 -16 10353.9 367.216  72
  -1  -1  16 10462.8 418.432   6
  -1   1  16 9877.84 410.467  16
  -1  -1  16 9772.21 432.405  16
  -1  -1  16 10291.2 419.110  15
  -1  -1  16 9805.31 380.561  66
   1   1 -16 10004.4 384.269  72
  -1  -1  15 2002.44 191.936  16
  -1  -1  15 2083.61 180.159   6
  -1   1  15 2095.62 186.228  16
  -1  -1  15 1854.18 163.152  66
   1   1 -15 2124.87 174.197  72
   1  -1 -15 2182.52 162.966  72
  -1  -1  15 2134.89 189.983  15
  -1   1  15 2169.72 137.575  71
  -1  -1  14 10261.6 393.312  15
  -1   1  14 10656.3 279.539  71
  -1  -1  14 10185.0 410.179  16
  -1  -1  14 10726.5 394.844   6
  -1  -1  14 9568.71 351.022  66
   1   1 -14 10322.0 364.157  72
   1  -1 -14 10390.9 334.835  72
  -1   1  14 10471.2 388.029  16
  -1  -1  13 39465.7 774.684  16
  -1   1  13 37135.6 729.370  42
  -1   1  13 42450.6 530.602  71
   1   1 -13 39241.0 680.114  72
  -1   1  13 40128.2 724.351  16
  -1  -1  13 35160.4 651.873  66
   1  -1 -13 38886.3 619.837  72
  -1  -1  12 5625.96 284.224  16
   1  -1 -12 5629.72 224.786  72
  -1  -1  12 5177.08 242.436  66
  -1   1  12 5397.33 236.277  46
  -1   1  12 6177.02 198.307  71
   1   1 -12 5470.93 246.500  72
  -1  -1  11 18295.1 433.602  66
   1   1 -11 18168.9 429.574  72
   1  -1 -11 18831.5 386.059  72
   1  -1 -10 2607.33 147.677  62
   1  -1 -10 3197.77 151.652  72
   1   1 -10 2691.48 162.464  72
  -1  -1  10 2817.19 165.581  66
  -1   1  10 2697.99 145.084  66
  -1  -1   9 12633.8 336.523  66
   1  -1  -9 11870.2 302.736  62
  -1   1   9 12761.5 296.999  66
   1  -1  -9 13058.9 289.970  72
   1   1  -9 12457.4 332.654  72
   1   1  -8 14120.4 343.551  72
  -1   1   8 14268.2 374.934  47
   1  -1  -8 15303.0 294.380  72
  -1   1   8 15256.6 310.315  66
  -1  -1   8 14540.2 351.738  66
   1  -1  -8 13814.8 315.320  62
  -1   1   7 13500.5 351.461  47
   1  -1  -7 12996.8 302.333  62
   1   1  -7 13673.7 329.032  72
  -1  -1   7 13426.0 327.249  66
   1  -1  -6 8942.70 539.127  59
  -1   1   6 8765.69 563.303  59
  -1   1   6 9492.74 287.214  47
   1  -1  -6 8714.14 239.584  62
  -1  -1   6 8839.97 256.971  66
   1   1  -6 9220.62 264.760  72
  -1   1   6 9681.28 501.226  73
   1  -1  -5 275584. 2761.53  59
  -1   1   5 276910. 1479.97  47
  -1   1   5 260433. 2833.13  59
   1  -1  -5 287489. 2409.56  22
   1   1  -5 272163. 1391.63  72
  -1  -1   5 274791. 1374.48  66
   1  -1  -5 269316. 1282.27  62
  -1   1   5 284925. 2663.22  73
  -1   1   4 507316. 1951.93  47
   1  -1  -4 504449. 3440.21  59
  -1  -1   4 480868. 1772.38  66
   1  -1  -4 506997. 3207.84  22
   1   1  -4 513866. 4663.93  59
  -1   1   4 474543. 3512.63  59
   1   1  -4 494859. 1840.24  72
  -1   1   4 498927. 3526.04  73
   1   1  -3 25914.3 419.585  72
   1   1  -3 28856.0 1045.24  59
   1  -1  -3 27835.9 733.794  59
   1  -1  -3 25797.4 868.915  61
   1  -1  -3 26550.9 735.569  22
  -1   1   3 26583.4 828.463  73
  -1   1   3 26464.6 753.381  59
   1  -1  -3 26868.4 387.239  62
  -1  -1   3 25895.1 399.218  66
  -1  -1   3 24054.3 542.507  73
  -1   1   3 28224.4 446.720  47
   1  -1  -2 552591. 3766.79  61
  -1   1   2 548086. 3033.29  59
   1  -1  -2 571780. 2974.95  59
  -1   1   2 546715. 3819.31  73
  -1   1   2 567902. 1941.32  47
   1  -1  -2 545431. 1695.92  62
   1  -1  -2 534855. 3276.18  22
  -1  -1   2 561267. 2933.16  73
   1  -1  -1 1258.26 194.311  61
  -1   1   1 2089.98 178.070  59
   1  -1  -1 1925.79 254.409   1
  -1   1   1 1676.29 250.771   1
   1  -1  -1 2510.82 300.186  22
   1   1   0 597789. 3504.70  61
  -1   1   0 605342. 1831.28  49
  -1  -1   0 607742. 3577.70  73
  -1   1   0 627310. 4302.76   1
   1  -1   0 573842. 3522.14  61
   1  -1   0 614666. 4163.44   1
  -1   1  -1 174742. 945.958  52
  -1  -1  -1 170298. 1252.53   1
   1   1   1 162203. 1305.71   1
   1   1   1 169250. 1748.26  61
   1  -1   1 173148. 2303.37   1
  -1   1  -1 183042. 2355.81   1
   1  -1   1 172833. 1884.82  61
  -1  -1  -2 101100. 1805.05  67
  -1   1  -2 96787.7 1389.10  61
   1   1   2 97647.7 1285.84  61
  -1   1  -2 104132. 735.637  52
  -1  -1  -2 98882.8 1107.60   1
   1   1   2 93319.2 1140.15   1
  -1  -1  -3 47136.7 513.271  66
  -1   1  -3 46953.0 965.768  61
   1   1   3 53389.0 1250.23  59
  -1   1  -3 52625.1 540.043  52
   1   1   3 50923.8 548.898  71
   1   1   3 47331.7 902.363   1
   1  -1   3 53164.9 530.513  68
  -1  -1  -3 48615.6 871.329   1
  -1  -1  -3 47442.6 1241.75  67
  -1  -1  -4 28613.3 969.238  67
  -1   1  -4 30093.3 791.104  61
   1  -1   4 32656.7 429.701  68
   1   1   4 33729.3 1013.82  59
  -1  -1  -4 30098.0 413.294  66
  -1  -1  -4 29311.8 750.423   1
   1   1   4 31937.9 444.107  71
   1   1   4 30183.4 784.107   1
   1   1   5 16744.7 636.832   1
  -1  -1  -5 18529.8 356.239  72
   1  -1   5 18676.3 339.342  68
  -1  -1  -5 17074.5 622.724   1
  -1  -1  -5 16484.5 307.991  66
   1   1   5 19035.0 790.840  59
  -1  -1  -5 16127.9 742.222  67
  -1   1  -5 16754.7 615.075  61
   1   1   5 17850.9 345.097  71
  -1   1  -6 16183.7 274.094  66
   1   1   6 13373.1 618.330   1
   1   1   6 14742.0 324.219  71
  -1  -1  -6 13962.4 289.204  66
  -1   1  -6 15348.8 310.235  50
  -1  -1  -6 13527.0 603.688   1
   1  -1   6 15317.8 292.539  71
  -1  -1  -6 15167.6 331.251  72
   1  -1   6 15560.2 320.437  68
  -1  -1  -7 16047.6 351.216  72
   1  -1   7 16174.9 337.444  68
   1  -1   7 16170.6 308.099  71
  -1   1  -7 15877.8 327.650  50
  -1  -1  -7 15562.2 308.645  66
   1   1   7 15344.6 343.544  71
  -1  -1  -8 29163.3 491.935  72
   1  -1   8 29057.4 465.475  68
  -1   1  -8 29839.4 419.590  51
   1   1   8 28802.9 489.080  71
   1  -1   8 30154.3 385.348  66
   1  -1   8 29398.7 428.377  71
  -1  -1  -8 28814.9 427.341  66
  -1   1  -8 28544.1 457.429  50
  -1   1  -9 15695.6 339.069  44
  -1   1  -9 16124.1 319.582  51
  -1  -1  -9 15640.8 374.182  72
  -1   1  -9 15256.7 346.871  50
   1   1   9 15366.5 369.840  71
  -1  -1  -9 15472.6 320.573  66
   1  -1   9 15337.0 354.421  68
   1  -1   9 16307.7 296.220  66
   1  -1  10 58503.4 703.771  68
   1  -1  10 60880.5 604.346  66
  -1  -1 -10 58932.8 752.399  72
   1   1  10 60271.0 758.812  71
  -1  -1 -10 61432.2 658.003  66
  -1   1 -10 61758.1 644.027  51
  -1   1 -10 60413.6 691.659  44
  -1   1 -11 165162. 1102.24  51
  -1  -1 -11 161469. 1298.33  72
  -1   1 -11 160943. 1176.53  44
   1  -1  11 158035. 1197.06  68
   1   1  11 163979. 1322.70  71
   1  -1  11 164359. 1047.51  66
  -1   1 -12 23019.3 464.338  44
   1  -1  12 24698.8 428.820  66
  -1  -1 -12 23498.9 514.038  72
   1   1  12 24540.2 527.806  71
   1  -1  12 23187.5 471.499  68
   1   1  12 24817.3 436.362  66
   1  -1  12 23683.0 405.751   8
   1   1  13 627.256 93.6492  71
   1  -1  13 751.987 80.3143  66
  -1   1 -13 722.362 83.6597  45
  -1  -1 -13 691.581 95.6269  72
  -1   1 -13 692.668 87.8017  44
   1   1  13 691.950 79.3769  66
   1  -1  13 636.202 84.5589  68
   1  -1  13 750.589 77.4599   8
   1   1  14 4139.37 241.881  71
   1  -1  14 4660.96 210.188  66
   1   1  14 4358.08 201.337  66
  -1   1 -14 4414.90 217.256  45
  -1   1 -14 4483.31 203.436  57
  -1  -1 -14 4258.08 237.247  72
   1  -1  14 4155.15 214.425  68
   1   1  14 4386.76 263.152  17
   1  -1  14 4223.15 187.703   8
  -1  -1 -15 1663.63 155.704  72
   1   1  15 1766.06 134.721  66
   1  -1  15 1649.53 135.837  66
   1   1  15 1786.85 178.102  17
  -1   1 -15 1781.68 136.672  57
   1   1  15 1810.76 165.263  71
   1  -1  15 1602.35 135.935  68
  -1   1 -15 1779.54 144.758  45
   1  -1  15 1690.01 124.875   8
  -1  -1 -15 1822.65 95.1438  14
   1   1  16 8983.95 314.093  66
   1  -1  16 8857.07 324.183  66
   1   1  16 9293.44 380.236  71
  -1   1 -16 8705.68 329.296  45
  -1  -1 -16 8234.22 356.047  72
  -1  -1 -16 8759.79 211.679  14
   1   1  16 8564.61 394.304  17
   1  -1  17 3429.28 209.678  66
  -1  -1 -17 3687.76 141.773  14
   1   1  17 3683.62 251.314  71
   1   1  17 3609.93 267.858  17
  -1   1 -17 3490.68 218.277  45
   1   1  17 3816.55 217.212  66
  -1  -1 -17 3236.83 233.435  72
   1   1  18 2921.01 244.313  17
   1   1  18 3068.92 203.197  66
   1   1  18 3177.92 239.681  71
  -1  -1 -18 2820.01 225.455  72
  -1   1 -18 2752.69 200.929  45
   1  -1  18 3083.86 206.174  66
  -1  -1 -18 2943.94 130.907  14
  -1   1 -18 2824.67 138.773  40
  -1  -1 -19 1018.91 79.2658  14
   1   1  19 996.145 132.175  66
  -1   1 -19 1144.37 92.7920  40
   1  -1  19 871.096 118.572  66
  -1   1 -19 962.165 127.142  45
  -1  -1 -19 953.038 140.062  72
   1   1  19 1020.62 155.904  17
   1   1  20 7826.83 421.647  17
  -1   1 -20 7798.39 357.936  45
   1   1  20 8389.23 370.445  66
  -1  -1 -20 7018.27 378.384  72
   1  -1  20 7887.20 356.721  66
   1   1  20 7215.83 412.043  16
  -1   1 -20 7322.89 236.670  40
   1  -1  21 4552.15 287.427  66
   1   1  21 5642.38 310.320  66
  -1  -1 -21 4428.79 309.873  72
  -1   1 -21 4910.52 295.214  45
   1   1  21 4695.66 335.911  17
  -1   1 -21 4426.82 189.161  40
   1   1  21 4730.33 347.894  16
   1  -1  22 29488.1 615.460  21
   1   1  22 29425.9 868.629  16
   1   1  22 30656.9 620.186  21
  -1   1 -22 29639.7 732.365  45
  -1  -1 -22 29581.4 521.917  35
  -1   1 -22 31407.0 522.845  35
   1  -1  22 29483.0 563.085  36
  -1   1 -22 30504.0 533.406  29
   1   1  22 29740.3 849.319  17
   1  -1  23 16345.7 463.656  21
   1   1  23 17198.3 473.481  21
  -1   1 -23 16088.9 545.564  45
   1  -1  23 17215.9 440.233  36
  -1  -1 -23 16733.3 396.508  35
  -1   1 -23 17612.4 396.598  35
   1   1  23 16811.1 668.131  16
  -1   1 -23 17340.1 406.398  29
   1   1  24 9297.81 497.893  16
   1  -1  24 9127.67 348.593  21
  -1   1 -24 9505.96 301.210  29
  -1  -1 -24 9575.26 300.890  35
   1   1  24 9701.79 354.159  21
   1  -1  24 9302.22 318.363  36
  -1   1 -24 9835.22 300.011  35
  -1  -1 -25 2168.90 143.763  35
  -1  -1 -25 2318.20 151.018  12
  -1   1 -25 2157.34 143.718  29
   1   1  25 2113.33 166.682  21
   1   1  25 2068.68 233.418  16
   1  -1  25 2038.52 154.951  36
  -1   1 -25 2302.62 145.901  35
   1  -1  25 2022.06 167.344  21
  -1  -1 -26 3384.41 176.786  12
   1   1  26 3448.48 209.777  21
  -1  -1 -26 3282.55 174.781  35
   1  -1  26 3052.84 181.010  36
  -1   1 -26 3081.03 167.874  29
  -1   1 -26 3403.89 171.634  35
   1  -1  26 2993.33 199.554  21
   1   1  27 278.549 68.7997  21
  -1   1 -27 196.271 50.4685  29
  -1  -1 -27 263.010 58.0303  12
   1  -1  27 207.727 56.6651  21
  -1  -1 -27 249.295 51.4221  35
  -1   1 -27 176.303 43.1974  35
   1   1  28 85.7675 41.8362  21
  -1   1 -28 67.4214 25.8646  35
  -1   1 -28 192.246 44.6113  12
  -1  -1 -28 76.6514 36.8915  12
  -1   1 -28 106.559 39.5804  29
  -1  -1 -28 90.2962 44.7787  35
  -1  -1 -29 196.140 46.6069  12
   1  -1  29 163.239 55.0331  21
  -1   1 -29 196.950 42.1458  29
   1   1  29 202.511 49.9434  21
  -1   1 -29 237.817 45.5597  12
  -1  -1 -29 194.332 43.9303  35
  -1   1 -29 214.065 42.0505  35
  -1   1 -30 57.0632 28.6049  35
  -1   1 -30 57.2556 27.7507  29
   1  -1  30 86.7285 41.4188  21
   1   1  30 46.0324 43.5422  21
  -1  -1 -30 51.2383 31.4847  35
   1   1  31 601.935 72.3462  21
   1  -1  31 529.512 70.4755  21
  -1   1 -31 520.339 53.2842  29
  -1   1 -31 601.021 57.7663  35
  -1  -1 -31 668.645 65.0607  35
  -1   2  31 213.514 43.0120  30
   1   2 -30 785.712 66.8653  29
  -1   2  30 818.284 84.4246  30
  -1  -2  30 699.123 72.9713  30
   1  -2 -30 813.935 68.5228  35
   1   2 -30 853.868 66.2981  33
   1   2 -29 613.030 63.7252  33
   1   2 -29 623.827 67.3920  29
   1  -2 -29 593.409 65.3765  35
  -1  -2  29 529.676 68.6701  30
  -1   2  29 623.862 78.3964  30
  -1  -2  28 296.427 60.2261  21
  -1  -2  28 213.916 52.3136  30
   1   2 -28 173.574 42.6791  29
  -1   2  28 168.086 47.7618  30
   1  -2 -28 251.158 46.1134  29
   1  -2 -28 232.896 48.7344  12
   1   2 -28 177.714 41.2721  33
   1  -2 -28 208.445 44.3706  35
   1  -2 -27 1734.92 113.948  29
   1   2 -27 1685.94 115.007  29
   1  -2 -27 1789.24 121.479  12
   1   2 -27 1728.74 116.531  33
  -1   2  27 1891.94 144.824  30
  -1  -2  27 1637.60 135.527  30
  -1  -2  27 1725.89 133.734  21
   1  -2 -27 1764.44 119.891  35
   1  -2 -26 3304.25 170.159  12
  -1  -2  26 3070.05 189.094  30
  -1   2  26 3263.80 196.891  30
   1  -2 -26 2931.87 152.840  29
   1   2 -26 3093.99 162.213  29
   1   2 -26 3096.79 161.016  33
  -1  -2  26 3061.22 183.752  21
   1  -2 -26 3155.62 164.725  35
  -1  -2  25 1137.52 123.482  30
   1  -2 -25 1227.01 111.829  12
  -1   2  25 1187.68 126.259  30
   1   2 -25 1122.93 105.931  33
   1   2 -25 1096.07 170.424  19
   1  -2 -25 995.410 95.7811  29
   1   2 -25 1165.06 103.695  29
  -1  -2  25 1152.64 120.112  21
   1  -2 -25 1237.52 108.450  35
  -1   2  25 1252.35 120.136  34
  -1   2  25 1303.85 192.373  15
   1   2 -24 1636.38 129.236  33
   1  -2 -24 1527.06 124.828  12
  -1   2  24 1597.73 214.455  15
   1  -2 -24 1325.26 110.318  29
   1   2 -24 1437.47 118.867  29
  -1   2  24 1546.08 145.202  30
  -1  -2  24 1282.72 127.842  21
  -1  -2  24 1434.24 137.774  30
   1  -2 -24 1415.11 119.428  35
  -1   2  24 1563.97 135.702  34
  -1  -2  23 6437.03 400.400   6
   1  -2 -23 6334.18 246.638  12
   1  -2 -23 5755.13 227.103  29
   1   2 -23 6329.96 247.162  33
  -1   2  23 6026.22 275.456  30
  -1  -2  23 6094.12 277.638  30
   1   2 -23 6449.78 248.185  29
  -1   2  23 6264.98 260.466  38
  -1  -2  23 6597.56 282.574  21
   1  -2 -23 6103.57 378.589   2
  -1   2  23 6381.87 413.426  15
   1  -2 -23 6012.59 242.146  35
  -1   2  23 6541.86 276.285  34
  -1   2  22 13316.3 392.684  34
   1  -2 -22 12636.4 543.187   2
  -1  -2  22 13487.5 576.483   6
  -1  -2  22 13381.9 410.081  30
   1  -2 -22 13530.6 358.610  12
  -1   2  22 13355.6 405.338  30
   1   2 -22 13253.4 352.801  29
   1  -2 -22 12157.1 331.084  29
  -1   2  22 13684.4 600.627  15
  -1   2  22 14348.2 601.350  16
  -1   2  22 12663.7 369.923  38
  -1  -2  22 13559.4 404.884  21
   1  -2 -22 12848.6 353.164  35
   1   2 -22 13338.3 360.671  33
  -1   2  21 11852.9 368.017  34
   1   2 -21 12160.5 341.185  33
  -1  -2  21 12110.6 388.153  30
   1  -2 -21 12010.3 338.135  12
   1  -2 -21 11031.7 315.523  29
  -1  -2  21 12579.6 553.874   6
   1  -2 -21 11525.7 516.112   2
  -1   2  21 12175.7 382.048  30
  -1   2  21 10885.7 337.126  38
   1  -2 -21 11860.8 339.596  35
  -1  -2  21 12617.4 390.843  21
  -1   2  21 12609.5 554.965  16
   1  -2 -20 3380.64 181.039  12
   1  -2 -20 3205.17 271.736   2
  -1  -2  20 3450.28 263.934  66
  -1   2  20 3082.36 179.013  38
  -1  -2  20 3561.09 295.036   6
   1   2 -20 3619.87 271.586  72
   1  -2 -19 18261.0 405.842  12
   1   2 -19 20730.5 629.391  72
  -1  -2  19 20142.9 680.009   6
  -1   2  19 17504.4 411.364  38
  -1   2  19 22007.2 543.431  71
   1  -2 -19 17863.7 625.839   2
  -1  -2  19 19230.9 606.909  66
   1   2 -18 6010.99 334.711  72
  -1  -2  18 5934.21 332.432  66
  -1   2  18 4803.36 210.415  38
  -1  -2  18 6196.53 377.079   6
   1  -2 -18 5637.46 223.286  12
   1  -2 -18 5457.90 343.197   2
  -1   2  18 6787.24 292.317  71
   1  -2 -17 3232.06 258.131   2
  -1  -2  17 3394.78 272.137   6
   1  -2 -17 3451.13 172.262  12
  -1  -2  17 3334.17 243.552  66
  -1   2  17 3757.76 212.148  71
   1   2 -17 3558.96 251.467  72
  -1   2  17 3245.89 269.858  42
   1  -2 -16 4517.91 176.377   3
   1  -2 -16 4642.41 193.892  12
   1   2 -16 5083.09 252.112  56
   1   2 -16 5145.75 295.194  72
  -1  -2  16 4915.34 317.643   6
  -1   2  16 4869.00 316.766  42
   1  -2 -16 4882.66 306.933   2
  -1  -2  16 4818.53 284.420  66
  -1   2  16 5404.72 245.376  71
  -1  -2  15 2093.83 184.165  66
   1  -2 -15 2165.20 203.773   2
   1   2 -15 2295.72 169.408  56
  -1   2  15 2011.20 181.068  46
  -1   2  15 2108.38 202.740  42
  -1   2  15 2270.95 156.685  71
   1  -2 -15 2105.66 119.394   3
  -1  -2  15 2344.16 215.311   6
   1   2 -15 2122.12 187.647  72
  -1   2  14 6752.08 259.415  71
  -1   2  14 5940.36 324.575  42
  -1   2  14 6201.05 324.390  47
  -1  -2  14 6209.60 340.177   6
   1  -2 -14 5731.89 319.792   2
   1   2 -14 6011.91 264.323  56
  -1  -2  14 5876.58 297.779  66
   1   2 -14 6168.92 305.845  72
   1  -2 -14 5600.42 188.845   3
  -1   2  14 5862.12 294.809  46
   1  -2 -13 5777.41 314.428   2
  -1  -2  13 6036.50 325.978   6
   1  -2 -13 6091.26 268.770  62
  -1   2  13 5942.24 313.889  42
  -1   2  13 6574.17 245.277  71
   1  -2 -13 5419.05 181.290   3
  -1   2  13 6206.08 294.120  46
   1   2 -13 5672.64 254.452  56
  -1   2  13 5960.13 308.194  47
  -1  -2  13 5680.43 283.353  66
   1   2 -13 6107.05 294.134  72
  -1  -2  12 1203.60 129.828  66
  -1  -2  12 1321.80 149.884   6
   1  -2 -12 1225.56 144.048   2
   1   2 -12 1222.66 117.731  56
   1  -2 -12 1460.40 133.284  62
  -1   2  12 1087.90 129.302  47
  -1   2  12 1167.42 135.047  42
   1   2 -12 1129.15 122.302  57
   1   2 -12 1073.39 120.228  72
   1  -2 -12 1240.54 86.8202   3
  -1   2  12 1373.43 112.056  71
  -1   2  12 1105.99 126.823  46
   1   2 -11 21071.8 450.336  58
   1   2 -11 20041.3 483.227  57
   1   2 -11 19627.3 451.942  56
  -1   2  11 21194.7 514.832  46
  -1  -2  11 21461.0 507.700  66
  -1   2  11 21147.0 550.959  42
   1   2 -11 21952.0 530.042  72
   1  -2 -11 20731.3 560.696   2
  -1   2  11 21207.3 557.052  47
   1  -2 -11 21530.2 487.542  62
  -1   2  10 447.382 64.6056  71
   1   2 -10 418.842 71.5846  58
  -1  -2  10 453.269 78.5666  66
   1   2 -10 436.543 80.9463  72
  -1   2  10 340.821 73.9957  42
   1  -2 -10 409.913 70.0052  62
  -1   2  10 371.934 80.7263  47
   1   2 -10 377.412 69.2200  57
   1  -2 -10 394.565 84.9228   2
   1   2 -10 378.948 69.4750  56
   1  -2  -9 7499.10 322.075   2
  -1  -2   9 7764.42 287.447  66
   1   2  -9 7236.80 256.998  58
   1   2  -9 7755.02 298.592  72
   1   2  -9 7220.01 273.189  57
   1   2  -9 7191.00 262.755  56
   1  -2  -9 7994.84 282.026  62
  -1   2   9 7619.85 316.112  47
   1   2  -8 33435.4 605.607  72
  -1  -2   8 32730.8 547.485  62
   1   2  -8 32845.7 544.296  56
  -1   2   8 33334.0 648.107  47
   1  -2  -8 33177.1 562.394  62
  -1  -2   8 33756.7 579.657  66
   1  -2  -8 33102.2 651.359   2
   1   2  -7 32368.0 528.163  58
  -1  -2   7 33843.3 563.769  66
  -1   2   7 33896.1 652.297  53
  -1   2   7 34988.6 642.428  47
   1   2  -7 34400.0 605.371  72
   1   2  -7 34658.1 549.797  56
  -1  -2   7 33947.2 546.273  62
   1  -2  -7 34654.9 557.152  62
   1  -2  -7 34837.3 647.352   2
   1   2  -6 73822.0 779.666  58
  -1   2   6 77154.5 926.550  47
   1  -2  -6 77412.3 812.282  62
   1  -2  -6 80197.9 745.424  69
  -1  -2   6 74088.6 798.252  62
  -1  -2   6 74268.4 814.638  66
   1   2  -6 75837.9 886.890  72
   1   2  -6 77991.5 806.388  56
   1  -2  -6 75750.5 926.961   2
  -1   2   6 72377.0 924.667  53
  -1  -2   5 22301.9 432.932  66
  -1   2   5 22896.8 499.738  47
  -1  -2   5 22229.5 437.594  62
   1  -2  -5 22754.4 434.574  62
   1  -2  -5 22732.7 495.582   2
  -1   2   5 22333.6 492.565  53
   1  -2  -5 23548.0 393.936  69
   1   2  -5 22612.9 478.755  72
  -1   2   4 29863.3 564.772  47
  -1   2   4 29703.2 549.761  53
   1  -2  -4 31532.1 449.001  69
  -1  -2   4 29466.1 498.600  62
   1  -2  -4 30657.6 495.258  62
  -1  -2   4 29381.7 481.979  66
   1  -2  -4 30394.0 557.282   2
   1   2  -4 29807.9 542.511  72
  -1  -2   3 9938.81 291.758  62
  -1   2   3 10186.1 283.895  54
  -1   2   3 9883.23 307.693  53
  -1   2   3 9641.86 315.404  47
   1  -2  -3 10541.5 257.293  69
   1   2  -3 9539.52 305.103  72
   1  -2  -3 10046.0 314.345   2
  -1  -2   3 9464.85 267.704  66
   1  -2  -3 10204.4 280.390  62
  -1  -2   2 41788.8 528.914  70
   1   2  -2 41049.4 630.907  72
  -1  -2   2 41617.6 589.570  62
   1  -2  -2 42499.2 635.979   2
  -1   2   2 42549.4 615.586  53
  -1  -2   2 41019.3 541.833  66
   1  -2  -2 41306.7 555.974  62
  -1   2   2 41657.2 640.037  47
   1  -2  -1 49336.4 555.899  69
  -1  -2   1 49748.4 629.426  62
  -1   2   1 49171.8 640.695  53
  -1   2   1 47518.5 669.365  47
  -1  -2   1 47685.5 550.627  70
   1  -2  -1 46693.5 584.719  62
  -1  -2   1 47457.4 574.160  66
   1   2  -1 47481.8 681.350  72
  -1  -2   0 34849.2 524.401  62
  -1   2   0 32820.9 530.058  49
  -1   2   0 33294.0 511.747  53
  -1   2   0 32941.3 552.901  52
  -1   2   0 32927.7 544.599  47
   1  -2   0 31030.5 468.856  62
  -1  -2   0 31443.3 462.165  66
   1  -2   0 32412.8 507.422  70
   1   2   0 33248.3 528.632  55
  -1  -2  -1 20250.9 402.871  62
   1  -2   1 19659.5 370.203  62
  -1   2  -1 20612.0 436.524  52
   1  -2   1 20330.1 400.050  70
  -1   2  -1 20077.0 416.384  49
  -1   2  -1 20603.4 416.852  47
  -1  -2  -1 19507.0 360.676  66
   1   2   1 20793.5 373.276  71
   1   2   2 7095.39 224.776  71
  -1   2  -2 7058.21 258.857  52
   1   2   2 6936.38 250.859  55
   1  -2   2 7069.36 216.750  62
   1  -2   2 7110.91 235.405  70
  -1   2  -2 7299.19 245.190  48
  -1   2  -2 7371.45 244.472  47
  -1   2  -2 7012.87 249.268  49
  -1  -2  -2 6401.79 230.924  62
  -1  -2  -2 6576.02 205.368  66
   1   2   2 6950.83 249.850  23
  -1   2  -3 14793.7 358.868  49
   1   2   3 14731.4 375.959  55
   1   2   3 14167.8 324.987  71
  -1   2  -3 14805.2 377.821  52
  -1   2  -3 14398.2 347.923  48
   1  -2   3 14693.0 338.919  70
   1  -2   3 15117.5 313.129  62
   1   2   3 14248.8 362.590  23
  -1  -2  -4 6917.67 235.420  62
  -1   2  -4 7834.62 279.204  52
   1   2   4 7882.54 282.769  55
   1   2   4 7796.51 268.847  54
   1  -2   4 8027.86 251.631  70
  -1   2  -4 7854.25 259.933  48
   1   2   4 7591.98 247.256  71
   1   2   4 7661.98 272.730  23
  -1   2  -4 7760.94 264.501  49
  -1   2  -5 11623.8 330.224  49
   1   2   5 11528.9 332.222  54
  -1   2  -5 11940.3 315.189  43
  -1   2  -5 11892.9 324.423  48
   1   2   5 11389.9 312.059  71
   1  -2   5 11776.2 305.631  70
   1  -2   5 12369.8 314.281  68
   1   2   5 11318.8 338.907  23
  -1   2  -6 22153.2 448.289  50
   1  -2   6 23960.5 386.670   8
   1   2   6 22650.3 482.022  54
   1  -2   6 23921.5 440.828  68
  -1   2  -6 22996.8 456.199  48
  -1   2  -6 24166.3 453.921  43
   1  -2   6 23138.1 430.297  70
  -1  -2  -6 20663.4 404.880  62
   1   2   6 21400.0 441.469  71
   1   2   6 22274.8 490.026  23
   1   2   7 18842.3 428.691  71
  -1  -2  -7 18848.4 380.983  62
   1  -2   7 21313.4 418.461  70
   1   2   7 20602.5 472.394  54
  -1   2  -7 20402.0 440.664  50
  -1   2  -7 20041.9 413.892  44
   1  -2   7 20865.1 420.255  68
   1  -2   7 20871.0 372.462   8
   1  -2   8 20947.4 424.304  70
  -1  -2  -8 19071.7 379.185  62
  -1   2  -8 19898.5 421.810  44
  -1   2  -8 20823.5 426.904  51
   1   2   8 20448.8 495.179  24
   1  -2   8 21071.0 431.862  68
  -1   2  -8 19826.7 445.582  50
   1   2   8 18278.6 438.805  71
   1  -2   8 21023.8 385.407   8
  -1  -2  -8 20264.0 473.117  72
  -1  -2  -9 17385.8 450.447  72
  -1   2  -9 18655.0 415.509  51
   1  -2   9 18485.2 414.259  68
  -1   2  -9 18075.0 439.320  50
  -1   2  -9 17746.3 410.858  44
   1   2   9 16589.1 435.818  71
   1   2   9 18341.6 485.115  24
   1  -2   9 18160.3 373.768   8
  -1   2 -10 130248. 1094.48  45
  -1  -2 -10 126768. 1251.14  72
  -1   2 -10 131255. 1138.27  51
  -1   2 -10 129643. 1145.41  44
   1  -2  10 131157. 1123.27  68
  -1   2 -10 128527. 1212.96  50
   1   2  10 129832. 1333.27  24
   1  -2  10 128765. 1032.55   8
  -1   2 -11 6445.19 261.677  51
  -1   2 -11 6365.04 252.092  45
  -1   2 -11 6254.21 261.101  44
  -1  -2 -11 6210.54 289.948  72
   1   2  11 6396.20 294.508  71
   1  -2  11 6340.31 236.473   8
   1  -2  11 6740.36 261.715  68
   1   2  11 6385.14 308.035  24
  -1  -2 -12 23645.2 574.904  72
   1   2  12 25096.9 589.780  71
   1  -2  12 24997.8 512.910  68
  -1   2 -12 25052.3 527.284  51
  -1   2 -12 25248.3 538.438  44
  -1   2 -12 25169.0 518.524  45
  -1  -2 -12 25918.9 353.375  14
   1   2  12 23508.2 608.100  24
   1  -2  12 24573.9 478.232   8
  -1  -2 -12 25635.3 339.859  13
   1  -2  13 6413.81 196.106   7
   1  -2  13 5877.44 256.553  68
  -1   2 -13 5880.23 265.678  51
  -1   2 -13 5876.78 261.769  45
  -1   2 -13 6023.73 272.293  44
   1   2  13 6053.22 302.340  71
  -1  -2 -13 6012.32 177.382  14
  -1  -2 -13 5552.25 289.593  72
   1  -2  13 5621.52 241.248   8
  -1  -2 -13 6441.72 177.154  13
   1  -2  14 11008.8 261.460   7
   1   2  14 10731.8 416.698  71
  -1   2 -14 10473.1 357.172  45
  -1   2 -14 10501.7 370.619  44
  -1  -2 -14 10899.9 233.846  13
   1  -2  14 10033.4 338.702  68
  -1  -2 -14 10392.2 239.806  14
   1  -2  14 9610.76 322.572   8
  -1  -2 -14 9830.43 394.096  72
  -1  -2 -15 1690.72 168.683  72
  -1   2 -15 1899.85 154.288  57
   1  -2  15 1733.82 110.279   7
   1   2  15 1878.90 182.011  71
  -1  -2 -15 1743.64 102.485  14
   1  -2  15 1677.70 136.801   8
  -1   2 -15 1792.82 157.186  45
   1   2  16 1164.77 149.488  71
  -1  -2 -16 1047.70 143.153  72
  -1   2 -16 1290.50 133.067  57
   1  -2  16 1091.76 116.016   8
   1  -2  16 1306.21 98.5136   7
  -1   2 -16 1381.79 138.422  45
  -1   2 -17 4922.76 266.884  57
  -1  -2 -17 4528.49 295.570  72
   1   2  17 4893.37 310.093  71
   1  -2  17 4949.90 192.411   7
   1   2  17 5015.34 330.461  17
  -1   2 -17 5113.16 276.872  45
   1  -2  17 4098.12 231.026   8
   1  -2  18 6428.60 225.254   7
  -1  -2 -18 5926.22 345.189  72
  -1   2 -18 6315.86 306.101  57
  -1   2 -18 6702.25 329.940  45
   1   2  18 7057.58 382.400  71
   1  -2  18 6495.87 375.745   6
   1   2  18 6803.05 391.683  17
   1  -2  19 292.432 56.8923   7
  -1  -2 -19 387.416 62.7351  12
  -1   2 -19 348.024 79.5169  57
   1   2  19 261.799 89.5686  17
  -1  -2 -19 159.268 63.1619  72
   1  -2  19 326.112 101.259   6
  -1   2 -19 307.180 83.3669  45
   1   2  19 431.086 109.946  71
   1   2  20 12608.9 396.770  21
  -1  -2 -20 12044.6 318.950  12
  -1  -2 -20 12750.2 320.636  28
  -1   2 -20 11855.9 458.303  45
  -1   2 -20 12728.0 456.338  57
   1  -2  20 11404.8 519.218   6
   1   2  20 12170.9 538.915  17
  -1  -2 -20 11188.2 494.916  72
   1   2  20 13362.9 550.865  71
  -1   2 -20 12582.0 342.976  29
   1  -2  20 12051.3 367.636  36
   1  -2  20 11718.6 309.168   7
   1   2  21 10711.5 368.800  21
   1  -2  21 9936.06 289.706   7
  -1   2 -21 10980.8 302.762  35
   1   2  21 10216.9 500.133  17
  -1   2 -21 10325.0 431.543  45
  -1   2 -21 10938.9 433.898  57
  -1   2 -21 10493.2 318.727  29
  -1  -2 -21 10442.7 300.290  12
  -1  -2 -21 10813.9 298.751  28
   1  -2  21 9481.51 329.680  36
   1  -2  21 9720.98 490.058   6
  -1  -2 -21 9480.20 294.785  35
   1  -2  21 10065.3 358.687  21
   1  -2  22 6765.37 240.489   7
  -1  -2 -22 7528.22 257.455  12
   1  -2  22 6908.80 416.757   6
  -1   2 -22 6818.93 356.716  45
  -1   2 -22 7788.73 255.730  35
  -1  -2 -22 7365.96 249.116  28
   1   2  22 7500.43 310.635  21
   1  -2  22 6498.48 276.477  36
   1   2  22 7223.40 424.593  17
  -1  -2 -22 6489.36 245.039  35
  -1   2 -22 7649.45 271.020  29
   1  -2  22 6847.68 299.271  21
   1   2  23 11238.0 379.839  21
   1  -2  23 9866.66 498.247   6
  -1  -2 -23 12046.0 309.433   3
  -1   2 -23 11293.6 332.752  29
  -1   2 -23 10714.7 447.236  45
   1   2  23 10260.2 533.523  16
   1  -2  23 11056.3 369.206   9
  -1  -2 -23 11451.3 308.235  28
   1   2  23 10936.7 524.161  17
  -1  -2 -23 10593.6 303.247  12
  -1  -2 -23 10212.0 305.813  35
  -1   2 -23 11723.7 311.702  35
   1  -2  23 10355.1 366.182  21
   1   2  24 1316.19 198.830  16
   1  -2  24 1068.59 174.033   6
   1   2  24 1282.25 132.443  21
  -1  -2 -24 1112.51 98.7259  28
  -1   2 -24 1018.43 140.503  45
  -1  -2 -24 1003.35 95.0234  12
   1  -2  24 1162.41 120.868   9
  -1   2 -24 1170.26 112.269  29
  -1  -2 -24 1020.95 98.3964  35
   1  -2  24 999.597 118.661  21
   1  -2  25 57.9061 47.7532  21
   1   2  25 58.6752 49.2694  21
  -1  -2 -25 62.9324 31.3437  12
   1  -2  25 237.075 90.3258   6
   1  -2  25 76.2799 51.4602   9
  -1   2 -25 81.1669 38.7004  29
  -1  -2 -25 68.8750 32.0152  35
  -1  -2 -25 35.3348 27.2363  28
   1  -2  26 299.964 70.1560  21
  -1  -2 -26 345.746 59.5539  35
  -1  -2 -26 328.951 56.7319  12
  -1  -2 -26 257.487 47.9960  28
   1   2  26 340.320 70.6758  21
   1  -2  26 300.927 62.5887   9
  -1   2 -26 420.529 66.0588  29
   1  -2  27 436.517 74.1406  21
  -1   2 -27 478.716 65.9743  29
  -1  -2 -27 547.534 67.4481  12
  -1  -2 -27 542.690 63.5900  28
   1   2  27 507.652 82.2418  21
   1  -2  27 463.471 75.7340   9
  -1  -2 -27 452.589 62.7083  35
  -1  -2 -28 420.841 56.9526  12
  -1   2 -28 491.291 64.3606  29
   1   2  28 455.897 74.7863  21
   1  -2  28 441.435 65.5168   9
   1  -2  28 375.181 68.8381  21
  -1  -2 -28 429.187 58.9913  35
   1  -2  29 21.4002 26.7745  21
   1   2  29 76.5732 47.1835  21
  -1   2 -29 69.6214 31.2486  29
   1  -2  29 72.0631 36.3824   9
  -1  -2 -29 56.9638 29.1177  35
   1  -2  30 59.8576 32.8012  21
  -1   2 -30 91.6438 28.2046  29
   1   2  30 88.0786 37.2116  21
  -1  -2 -30 70.6183 25.9576  35
  -1   3  29 1268.93 94.9714  30
   1   3 -29 1108.12 73.8259  33
   1  -3 -29 1100.48 73.4445  35
   1   3 -28 2680.54 121.254  33
  -1   3  28 2908.79 152.765  30
  -1  -3  28 2461.08 130.061  30
   1  -3 -28 2563.96 120.520  35
  -1  -3  28 2440.16 131.350  21
  -1  -3  27 3597.37 169.453  30
  -1   3  27 4189.14 193.535  30
   1  -3 -27 3822.66 157.731  35
   1   3 -27 3895.90 159.776  33
  -1  -3  27 3776.16 176.783  21
  -1   3  27 4328.97 186.667  34
  -1  -3  26 1935.17 134.196  30
  -1   3  26 2083.42 146.652  30
   1   3 -26 1866.06 119.119  33
   1  -3 -26 1972.21 120.402  12
   1  -3 -26 1865.39 118.055  35
  -1  -3  26 1840.83 133.188  21
  -1   3  26 2116.75 139.720  34
   1   3 -25 670.780 76.3833  33
  -1  -3  25 609.172 82.0409  30
  -1   3  25 656.070 89.4829  30
  -1   3  25 584.795 79.3962  38
  -1  -3  25 463.704 73.2111  21
   1  -3 -25 585.908 70.6676  12
   1  -3 -25 593.292 72.7011  35
  -1   3  25 589.692 86.9106  34
   1   3 -24 137.692 44.0042  33
   1  -3 -24 156.317 39.7023  12
  -1  -3  24 163.570 54.2643  30
  -1   3  24 235.193 60.4803  30
  -1   3  24 212.632 59.8922  34
  -1   3  24 162.729 49.8784  38
  -1  -3  24 196.553 56.9698  21
   1  -3 -24 187.406 49.1377  35
  -1   3  23 1300.92 125.963  34
  -1  -3  23 1330.78 131.306  21
   1   3 -23 1450.18 117.594  33
  -1   3  23 1384.10 130.441  30
   1  -3 -23 1285.08 107.887  12
  -1  -3  23 1298.47 125.137  30
  -1   3  23 1517.51 201.770  15
  -1   3  23 1574.15 132.959  38
   1  -3 -23 1321.06 111.745  35
  -1   3  22 3804.02 211.539  34
  -1  -3  22 3582.30 211.402  21
   1   3 -22 3973.14 192.525  33
  -1  -3  22 3763.82 211.877  30
  -1   3  22 4221.53 225.954  30
  -1  -3  22 3524.48 306.773   5
  -1   3  22 3449.41 195.249  38
   1  -3 -22 3795.69 187.125  12
   1  -3 -22 3770.67 188.539  35
  -1   3  21 3549.94 207.143  34
  -1  -3  21 3243.24 205.980  21
   1   3 -21 3302.50 177.456  33
  -1   3  21 3425.40 203.518  30
   1  -3 -21 3185.73 166.178  28
  -1   3  21 3118.61 187.412  38
  -1  -3  21 3140.70 198.081  30
   1  -3 -21 3982.74 192.893  12
   1  -3 -21 3215.39 178.112  35
  -1  -3  21 3210.80 300.423   5
  -1   3  20 7035.87 291.100  34
   1  -3 -20 6572.56 253.733  35
   1  -3 -20 6642.93 240.399  28
   1  -3 -20 6795.28 253.290  12
  -1   3  20 7227.58 294.119  30
  -1  -3  20 6956.53 434.674   5
   1   3 -20 6868.68 257.584  33
  -1  -3  20 6777.37 288.733  30
  -1   3  20 6579.43 265.601  38
  -1  -3  20 6869.70 296.528  21
   1   3 -19 2931.36 174.347  33
   1  -3 -19 2831.71 159.379  28
  -1  -3  19 2728.51 268.728   5
  -1  -3  19 2840.94 189.658  30
   1   3 -19 3172.68 229.794  56
  -1  -3  19 3008.53 200.074  21
   1  -3 -19 2748.58 164.540  12
  -1   3  19 2723.60 173.085  38
   1  -3 -19 2724.97 167.674  35
  -1   3  19 3066.70 289.163  42
   1  -3 -19 2910.45 161.459   3
  -1   3  19 2806.16 185.859  30
   1   3 -18 6789.66 252.197  33
  -1  -3  18 6294.37 406.323   5
   1  -3 -18 6216.66 241.630  12
  -1   3  18 6860.86 280.546  30
  -1  -3  18 6301.43 278.349  30
  -1   3  18 6643.24 416.646  42
   1  -3 -18 6186.46 233.640  28
  -1   3  18 5820.07 246.272  38
  -1  -3  18 6718.52 291.161  21
  -1   3  18 6939.83 384.728  46
   1   3 -18 6964.83 333.912  56
   1  -3 -18 6290.20 246.593  35
   1  -3 -18 6519.66 237.250   3
   1  -3 -17 649.216 82.0863  12
   1   3 -17 510.170 106.521  72
  -1  -3  17 645.859 114.932  70
   1   3 -17 395.924 85.2728  56
  -1  -3  17 476.413 124.498   5
  -1   3  17 492.515 123.037  42
  -1   3  17 536.765 118.925  46
  -1   3  17 469.955 75.5105  38
   1  -3 -17 573.243 74.6765   3
  -1   3  17 589.371 100.675  71
   1   3 -16 1289.55 145.020  56
   1  -3 -16 1237.80 110.326  12
   1  -3 -16 1220.49 101.926   3
  -1   3  16 1341.21 183.302  47
  -1   3  16 1296.36 165.728  46
   1   3 -16 1385.54 161.602  72
  -1   3  16 1176.46 167.252  42
  -1   3  16 1202.85 135.009  71
   1  -3 -16 1141.48 154.599   2
  -1  -3  16 1253.01 179.106   5
  -1  -3  16 1376.30 163.722  70
  -1  -3  15 3857.14 267.062  70
   1   3 -15 3863.05 244.617  56
   1  -3 -15 3646.09 181.151  12
  -1   3  15 4261.86 314.333  47
  -1   3  15 3854.25 274.974  46
  -1   3  15 4103.61 239.790  71
  -1   3  15 3878.54 299.220  42
   1   3 -15 4012.04 272.442  72
   1  -3 -15 3679.34 272.161   2
  -1  -3  15 3609.37 298.800   5
   1  -3 -15 3655.24 175.023   3
   1  -3 -14 5297.47 206.861   3
   1  -3 -14 5277.92 319.414   2
   1  -3 -14 5872.70 313.061  62
   1   3 -14 5925.11 324.788  72
  -1   3  14 6242.54 286.583  71
  -1  -3  14 5403.16 361.214   5
  -1   3  14 5481.75 344.516  47
  -1   3  14 5095.04 332.090  42
   1  -3 -14 5118.62 211.029  12
  -1  -3  14 5659.17 314.945  70
  -1   3  14 5430.97 326.045  46
   1   3 -14 5337.13 281.509  56
   1  -3 -13 15992.3 353.962   3
  -1  -3  13 16782.1 618.041   5
  -1   3  13 16081.6 538.627  46
  -1   3  13 16823.8 593.993  47
   1   3 -13 15872.4 479.747  56
   1  -3 -13 15961.9 361.074  12
  -1  -3  13 16658.2 524.750  70
   1  -3 -13 17473.9 526.759  62
   1  -3 -13 15765.3 541.183   2
  -1   3  13 15670.5 561.715  42
   1   3 -13 17125.8 540.012  72
   1  -3 -12 25642.8 442.967   3
  -1   3  12 30753.9 592.556  71
  -1  -3  12 28051.1 664.400  70
   1  -3 -12 26398.6 454.913  12
   1   3 -12 26300.5 607.452  56
   1   3 -12 28681.0 684.987  72
  -1   3  12 25729.2 694.542  42
   1  -3 -12 28303.6 649.256  62
  -1  -3  12 27699.4 773.691   5
  -1   3  12 27454.1 741.259  47
   1  -3 -12 27039.2 697.613   2
   1   3 -12 24883.3 610.980  57
   1  -3 -11 7004.43 231.358   3
  -1  -3  11 7777.48 342.273  70
   1  -3 -11 7762.93 336.832  62
   1   3 -11 6632.60 306.013  57
   1   3 -11 6733.12 302.836  56
  -1  -3  11 7612.62 399.995   5
  -1   3  11 7236.55 376.130  47
   1  -3 -11 6975.03 348.574   2
  -1   3  11 6885.10 348.975  42
  -1   3  11 8042.14 299.947  71
   1   3 -11 7721.11 351.205  72
  -1   3  10 871.150 97.2890  71
   1  -3 -10 860.637 116.121  62
  -1   3  10 841.637 124.006  42
  -1  -3  10 949.000 120.353  70
   1   3 -10 907.824 111.522  58
   1   3 -10 794.912 107.468  56
  -1  -3  10 975.633 146.059   5
  -1   3  10 799.690 129.497  47
   1  -3 -10 795.527 120.547   2
   1   3 -10 793.516 116.238  72
   1  -3 -10 920.108 85.5771   3
  -1   3   9 595.158 78.1044  71
   1  -3  -9 618.809 96.6792  62
   1   3  -9 558.392 96.6835  72
   1  -3  -9 579.184 98.7665   2
   1   3  -9 689.291 96.4586  56
  -1   3   9 509.194 107.473  53
   1   3  -9 566.565 87.2900  58
  -1   3   9 497.043 99.7716  47
  -1  -3   9 595.651 109.470   5
  -1   3   9 649.421 103.611  42
   1  -3  -9 563.359 66.7411   3
  -1  -3   9 588.171 92.8337  70
  -1   3   8 5586.26 228.708  71
   1   3  -8 4688.23 263.567  72
   1   3  -8 4427.35 237.500  58
  -1  -3   8 4763.86 248.907  70
  -1  -3   8 4693.35 297.754   5
   1  -3  -8 4760.84 249.332  62
   1   3  -8 4818.63 243.743  56
  -1   3   8 4722.57 292.665  53
  -1   3   8 4562.93 259.341  42
  -1   3   8 4813.69 287.645  47
   1  -3  -8 4720.08 268.159   2
  -1  -3   8 4327.82 238.344   4
   1  -3  -8 4541.70 177.336   3
  -1   3   7 3521.69 173.571  71
   1  -3  -7 2677.00 187.194  62
   1   3  -7 3239.75 201.048  58
  -1  -3   7 2779.18 225.440   5
   1   3  -7 2719.13 182.931  56
  -1  -3   7 2446.26 174.222  62
  -1   3   7 2219.01 194.692  53
  -1   3   7 2647.15 213.639  47
  -1   3   7 2621.71 187.381  42
   1  -3  -7 2622.20 196.841   2
  -1  -3   7 2520.97 176.119  70
  -1  -3   7 2589.23 183.097   4
   1  -3  -7 2522.50 128.905   3
   1   3  -7 2958.27 207.200  72
  -1  -3   6 3369.05 243.031   5
  -1   3   6 3296.33 163.469  71
   1   3  -6 3079.49 207.238  72
  -1   3   6 3081.13 226.883  53
   1  -3  -6 3357.99 205.780  62
  -1   3   6 3185.23 229.062  47
   1   3  -6 3025.66 193.428  56
  -1  -3   6 3034.90 192.202  70
   1  -3  -6 2999.72 206.386   2
  -1  -3   6 2880.58 190.610  62
  -1  -3   6 3010.24 193.621   4
  -1   3   5 2604.99 201.959  47
  -1  -3   5 2550.86 209.459   5
  -1   3   5 3099.40 158.400  71
  -1  -3   5 2484.85 170.663  70
   1  -3  -5 2649.79 190.757   2
   1   3  -5 2489.91 172.291  56
  -1  -3   5 2395.41 170.436  62
   1   3  -5 2661.96 194.168  72
  -1  -3   5 2475.27 173.119   4
  -1   3   5 2683.88 205.955  53
   1  -3  -5 2668.96 180.910  62
  -1  -3   4 5901.18 256.305  70
   1  -3  -4 5931.82 263.888  62
  -1  -3   4 6482.73 327.243   5
  -1  -3   4 5871.37 255.095  62
   1   3  -4 5626.39 252.855  56
  -1   3   4 5815.67 282.121  54
  -1   3   4 5982.76 295.011  53
  -1   3   4 5663.80 290.009  47
   1  -3  -4 6067.72 254.845  69
  -1   3   4 6891.57 228.209  71
  -1  -3   4 6012.92 264.312   4
   1  -3  -4 5972.03 284.913   2
   1   3  -4 6158.77 288.302  72
  -1  -3   3 5038.38 231.371  70
  -1  -3   3 4990.97 237.573  62
   1   3  -3 4771.25 254.861  72
   1   3  -3 4870.46 235.244  56
  -1   3   3 4738.18 258.491  53
   1  -3  -3 5132.39 260.287   2
  -1   3   3 4776.80 261.270  47
   1  -3  -3 5035.11 230.438  69
  -1  -3   3 4895.54 238.964   4
   1  -3  -3 4991.95 239.826  62
  -1  -3   2 10955.3 335.153  70
  -1  -3   2 11567.0 358.103  62
   1   3  -2 11735.1 417.406  72
   1   3  -2 10676.5 343.109  56
  -1   3   2 10745.4 381.601  53
  -1   3   2 11152.4 420.110  52
   1  -3  -2 10403.8 345.750  62
   1  -3  -2 11234.1 342.578  69
  -1   3   2 9929.51 374.281  47
  -1  -3   2 12229.5 380.476   4
   1  -3  -1 91040.2 949.259  69
  -1  -3   1 86958.8 965.863  62
   1  -3  -1 83473.7 953.815  62
   1   3  -1 85391.5 933.759  56
   1   3  -1 87359.9 1079.11  55
  -1   3   1 83367.7 1027.91  53
  -1   3   1 93750.8 1191.04  52
  -1   3   1 79023.4 1024.58  47
   1   3  -1 88188.7 1100.98  72
  -1  -3   1 85907.8 983.289   4
   1  -3   0 19225.7 490.007  70
   1  -3   0 18635.1 434.061  69
  -1   3   0 18586.9 485.079  49
   1  -3   0 19663.8 419.853  19
   1  -3   0 17813.1 440.659  62
   1   3   0 19782.7 530.285  55
  -1   3   0 18915.8 545.751  52
  -1   3   0 17516.0 480.179  47
  -1  -3   0 24166.1 520.162  62
  -1  -3   0 23152.0 524.943   4
   1   3   0 19950.2 538.838  72
   1  -3   1 17410.2 417.035  69
   1  -3   1 16650.3 419.956  62
  -1  -3  -1 17256.5 426.714  62
   1   3   1 16688.9 486.049  55
  -1   3  -1 17552.6 511.716  52
  -1   3  -1 16895.1 459.117  49
   1  -3   1 18063.1 406.363  19
   1   3   1 15910.7 483.105  72
  -1  -3  -1 16646.9 439.471   4
   1  -3   1 17434.2 457.981  70
   1   3   1 16148.2 470.358  23
  -1   3  -2 5011.69 252.812  49
   1  -3   2 5051.41 252.320  70
   1  -3   2 5039.69 226.794  69
  -1   3  -2 4884.96 244.265  48
  -1  -3  -2 5405.71 247.923  62
   1  -3   2 5187.58 224.893  19
   1  -3   2 5146.49 230.809  62
   1   3   2 4708.44 264.527  55
  -1   3  -2 4829.81 265.905  52
   1   3   2 4685.77 257.638  23
   1   3   3 25459.0 607.876  55
   1  -3   3 26118.1 455.380   8
   1  -3   3 26823.8 567.805  70
  -1   3  -3 26606.5 576.147  49
   1   3   3 26243.6 622.312  54
  -1   3  -3 26942.5 631.739  52
  -1   3  -3 25608.2 554.481  48
  -1   3  -3 26279.2 540.348  43
   1  -3   3 26550.0 516.712  69
   1   3   3 24701.7 590.426  23
  -1  -3  -3 25672.6 519.820  62
   1  -3   4 3242.79 201.900  70
  -1  -3  -4 2898.66 175.044  62
   1  -3   4 3358.42 173.350   8
   1   3   4 3015.10 218.609  55
  -1   3  -4 3231.67 204.749  49
  -1   3  -4 3336.03 226.625  52
   1   3   4 3362.38 228.022  54
   1  -3   4 3040.62 177.377  69
   1   3   4 3294.77 214.597  25
   1   3   4 2922.48 207.329  23
  -1   3  -4 3345.74 202.335  48
   1  -3   5 3188.33 182.906  69
   1  -3   5 3085.94 194.799  70
  -1  -3  -5 2930.49 178.535  62
   1   3   5 3018.82 216.870  54
  -1   3  -5 3033.23 195.762  50
  -1   3  -5 3053.35 198.916  49
  -1  -3  -5 3237.19 122.512  13
   1   3   5 2992.64 211.450  23
   1   3   5 3085.60 209.265  25
   1  -3   5 3107.45 166.924   8
  -1   3  -5 3221.27 200.496  48
   1  -3   6 3786.32 143.977   7
   1  -3   6 3396.72 205.230  70
  -1  -3  -6 3127.80 185.210  62
  -1   3  -6 3290.66 205.799  50
  -1   3  -6 3378.27 193.226  44
   1  -3   6 3540.90 195.402  69
   1   3   6 3345.45 230.058  54
  -1   3  -6 3776.05 210.364  51
  -1   3  -6 3392.95 210.609  49
   1   3   6 3217.43 197.732  71
   1   3   6 3473.17 226.163  25
   1  -3   6 3482.61 182.651   8
   1   3   6 3313.00 226.766  23
  -1  -3  -6 3633.12 133.087  13
   1  -3   7 10608.8 369.961  70
   1  -3   7 10422.0 337.731  69
  -1   3  -7 10680.5 373.619  50
   1   3   7 9489.62 345.994  71
  -1  -3  -7 10575.5 229.221  13
   1   3   7 10461.7 417.082  54
  -1   3  -7 11188.0 369.013  51
  -1   3  -7 10486.4 342.917  44
  -1  -3  -7 10018.3 328.450  62
   1  -3   7 11291.0 254.779   7
   1   3   7 10279.3 394.107  25
   1  -3   7 10522.3 318.351   8
   1   3   7 10878.1 427.775  24
   1  -3   8 5600.31 248.899  69
   1  -3   8 5846.32 276.499  70
  -1   3  -8 5614.66 267.678  51
  -1   3  -8 5571.52 274.899  50
  -1   3  -8 5797.56 247.204  45
  -1   3  -8 5591.24 255.360  44
  -1  -3  -8 5554.15 246.434  62
   1  -3   8 6020.32 189.580   7
   1   3   8 5009.09 261.636  71
   1   3   8 5297.28 289.590  25
   1  -3   8 5504.14 237.081   8
   1   3   8 5480.84 309.661  24
  -1  -3  -8 5971.35 176.149  13
   1  -3   9 1753.26 152.222  70
  -1   3  -9 1696.33 157.991  50
  -1   3  -9 1813.94 143.156  45
  -1  -3  -9 1560.58 135.141  62
   1  -3   9 1791.25 142.801  69
   1  -3   9 1839.02 108.236   7
  -1   3  -9 1806.91 149.824  44
   1   3   9 1555.58 151.760  71
  -1   3  -9 1676.40 150.482  51
   1   3   9 1569.38 164.272  25
   1  -3   9 1521.60 130.775   8
   1   3   9 1651.80 178.136  24
   1  -3  10 5792.82 279.982  70
   1  -3  10 5406.76 250.480  69
   1  -3  10 5889.34 196.896   7
  -1   3 -10 5549.12 279.632  51
   1  -3  10 5410.36 248.106   8
  -1   3 -10 5759.60 292.006  50
  -1   3 -10 5638.44 267.481  44
  -1   3 -10 5830.82 257.349  45
   1   3  10 5141.58 280.615  71
   1   3  10 5465.26 323.561  24
  -1  -3 -10 5623.78 179.452  13
   1   3  11 380.871 92.2493  71
   1  -3  11 451.990 77.5552  69
  -1   3 -11 492.126 89.7283  51
  -1   3 -11 435.507 93.4707  50
  -1   3 -11 520.360 83.2554  45
  -1   3 -11 469.724 85.5081  44
   1  -3  11 531.902 67.1619   7
   1  -3  11 565.946 86.2109   8
   1   3  11 508.882 115.088  24
  -1  -3 -11 579.991 61.5515  13
   1  -3  12 26441.3 564.604  69
  -1  -3 -12 28257.5 410.136  13
  -1   3 -12 27509.9 639.697  51
  -1   3 -12 27855.7 590.054  45
   1   3  12 25848.4 664.791  71
   1  -3  12 28356.2 454.437   7
   1   3  12 27077.6 749.633  24
  -1   3 -12 27478.7 616.006  44
   1  -3  13 14026.7 328.626   7
  -1   3 -13 13468.6 440.020  44
   1   3  13 12615.1 483.079  71
  -1   3 -13 15026.4 457.639  57
  -1   3 -13 14131.7 434.248  45
   1   3  13 12948.6 531.847  24
  -1  -3 -13 13913.6 291.980  13
   1  -3  14 10352.5 291.578   7
   1   3  14 9905.03 439.094  71
  -1   3 -14 10813.5 393.571  57
  -1   3 -14 10079.9 390.107  44
  -1   3 -14 10523.4 382.179  45
  -1  -3 -14 10409.7 261.591  13
   1  -3  15 2452.68 146.601   7
  -1   3 -15 2644.00 203.962  57
  -1   3 -15 2375.02 191.177  45
   1   3  15 2185.57 212.803  71
  -1  -3 -15 2350.27 126.930  13
   1  -3  16 3564.12 179.765   7
  -1   3 -16 3628.64 242.616  57
  -1   3 -16 3499.51 235.676  45
   1   3  16 3670.78 283.478  71
  -1  -3 -16 3688.31 156.299  13
   1   3  16 3210.53 266.005  42
   1   3  17 227.300 77.1927  71
  -1  -3 -17 337.001 55.9825  31
   1  -3  17 300.346 61.7405   7
  -1  -3 -17 282.137 45.0429  13
  -1   3 -17 376.768 82.3497  57
  -1  -3 -17 325.428 59.2650   3
  -1   3 -17 198.790 62.2062  45
  -1  -3 -17 364.753 57.0850  28
   1  -3  17 309.506 57.4752  27
   1  -3  17 323.044 68.8265   9
   1   3  17 394.923 80.2444  21
   1   3  17 217.009 80.8446  42
   1  -3  18 849.822 90.6955   7
  -1   3 -18 868.529 122.867  45
  -1  -3 -18 1047.03 88.9083  31
   1  -3  18 705.290 90.4115  27
  -1  -3 -18 924.092 91.8226   3
  -1   3 -18 921.089 128.127  57
   1   3  18 937.720 153.318  17
  -1  -3 -18 910.110 90.3193  28
   1  -3  18 887.573 107.402   9
   1   3  18 1041.00 155.380  21
  -1  -3 -19 248.166 52.9432  28
   1   3  19 85.3416 43.1246  30
  -1   3 -19 102.189 55.1905  57
  -1  -3 -19 210.868 50.0848   3
   1   3  19 141.347 70.8542  17
   1   3  19 112.254 43.1454  21
  -1   3 -19 158.081 62.4160  45
   1  -3  19 146.145 40.8303   7
   1  -3  19 216.802 61.0917   9
   1  -3  20 2906.37 166.005   7
   1   3  20 3426.01 211.990  21
  -1  -3 -20 3572.05 175.365   3
  -1   3 -20 3402.39 179.519  29
   1   3  20 3262.40 290.819  17
  -1  -3 -20 3269.81 170.794  28
  -1   3 -20 3123.31 237.642  45
   1   3  20 3209.24 195.163  30
   1  -3  20 3200.93 201.383   9
  -1   3 -20 3486.18 250.255  57
   1   3  21 4681.54 249.035  21
   1   3  21 4078.42 220.615  30
  -1   3 -21 4458.65 283.924  57
  -1  -3 -21 4526.17 196.932   3
  -1   3 -21 4649.46 207.538  29
  -1   3 -21 3934.95 265.642  45
   1  -3  21 3755.90 215.022  21
   1  -3  21 4122.34 225.807   9
  -1  -3 -21 4239.97 193.515  28
   1   3  21 4756.42 343.215  17
   1   3  22 3071.81 197.534  21
   1   3  22 2888.00 183.376  30
  -1   3 -22 3104.41 236.097  57
   1   3  22 3092.59 274.950  17
  -1   3 -22 3170.61 169.771  29
  -1  -3 -22 2824.93 154.968  28
  -1   3 -22 2803.54 224.862  45
   1  -3  22 2720.30 181.831  21
   1  -3  22 3037.69 192.824   9
  -1  -3 -22 3122.38 162.419   3
   1  -3  23 487.357 78.6582  21
   1   3  23 591.397 91.7025  21
   1   3  23 482.758 79.2048  30
  -1   3 -23 584.271 76.2955  29
  -1  -3 -23 492.832 66.7900  28
  -1   3 -23 523.284 101.260  45
  -1  -3 -23 595.913 71.8049   3
   1  -3  23 566.460 85.8562   9
   1  -3  24 142.481 49.8681  21
   1   3  24 210.015 59.6584  30
  -1  -3 -24 113.254 36.8810  28
   1  -3  24 154.286 50.8104   9
   1   3  24 102.008 54.8012  21
  -1   3 -24 143.607 45.7887  29
   1  -3  25 270.654 58.1003  21
  -1   3 -25 287.451 51.0234  33
   1   3  25 350.372 66.8692  21
   1   3  25 417.173 71.4933  30
  -1  -3 -25 317.999 51.8401  28
  -1   3 -25 369.453 60.0424  29
   1  -3  25 354.710 65.8971   9
   1  -3  26 13.4910 33.3290  21
   1   3  26 53.1361 35.5729  21
  -1  -3 -26 15.1645 21.0300  28
  -1   3 -26 26.0155 24.8015  33
   1  -3  26 81.9012 38.9765   9
  -1   3 -26 3.40373 22.4472  29
   1   3  27 204.341 50.7936  21
  -1   3 -27 243.811 43.9184  29
  -1  -3 -27 200.195 35.5093  28
   1  -3  27 189.814 48.2553  21
   1  -3  27 220.040 46.5670   9
   1   3  28 520.178 66.7627  21
   1  -3  28 282.536 51.3410  21
  -1   3 -28 442.915 52.1910  29
  -1  -3 -28 421.962 48.7655  28
   1  -3  28 449.297 61.0578   9
  -1  -4  26 125.287 37.2530  10
   1  -4 -26 110.022 28.4038  35
   1   4 -26 130.789 29.6957  33
   1   4 -25 513.026 56.9313  33
  -1   4  25 570.551 69.6616  30
  -1  -4  25 501.072 63.9410  10
   1   4 -25 610.229 59.3281  37
   1  -4 -25 438.372 51.8457  35
  -1   4  25 629.485 72.0955  34
   1   4 -24 568.632 64.7601  33
  -1   4  24 611.177 75.9665  30
  -1  -4  24 629.329 76.5181  10
  -1   4  24 634.976 77.3265  38
   1   4 -24 640.977 67.1610  37
   1  -4 -24 494.279 59.7776  35
  -1   4  24 578.642 74.4385  34
  -1   4  23 618.501 81.5733  34
   1   4 -23 638.646 69.1189  33
  -1   4  23 741.580 83.4067  30
  -1  -4  23 714.173 85.0595  10
  -1   4  23 570.165 76.9980  38
   1   4 -23 661.585 70.4632  37
   1  -4 -23 674.931 71.6068  35
  -1   4  22 286.956 61.8986  30
  -1  -4  22 202.789 54.5910  21
   1   4 -22 228.496 46.1857  33
   1   4 -22 281.502 51.5903  37
  -1  -4  22 311.959 63.7422  10
  -1   4  22 329.486 67.2816  34
  -1   4  22 293.463 59.8846  38
   1  -4 -22 257.707 51.0805  35
  -1   4  21 919.345 103.797  34
   1   4 -21 903.513 86.7525  33
   1  -4 -21 979.211 82.0431  60
  -1   4  21 931.242 101.150  30
  -1   4  21 898.282 99.3147  38
   1   4 -21 1024.82 93.6517  37
   1  -4 -21 967.170 90.7577  35
  -1  -4  21 858.196 102.510  21
  -1  -4  20 8.99294 36.5707  21
  -1   4  20 40.4389 43.7069  34
   1   4 -20 81.3979 30.2270  33
   1  -4 -20 44.3744 26.4052  60
  -1   4  20 14.6493 36.5102  30
  -1   4  20 51.9410 34.6225  38
   1   4 -20 62.5986 28.0955  26
   1  -4 -20 31.9315 30.8826  35
   1   4 -19 236.523 50.3348  33
  -1  -4  19 199.015 53.3847  63
   1  -4 -19 211.585 50.3344  28
  -1  -4  19 303.549 75.4590  21
   1  -4 -19 243.239 48.2874  60
   1  -4 -19 219.782 50.1512  35
  -1   4  19 212.742 56.1711  38
  -1   4  18 1016.70 173.320  42
   1   4 -18 1011.71 98.2663  33
  -1  -4  18 1039.23 165.806   5
   1  -4 -18 986.712 91.2105  60
  -1   4  18 862.634 101.146  38
  -1  -4  18 904.559 104.185  63
   1  -4 -18 1057.83 100.922  35
   1  -4 -18 906.664 94.7713  28
  -1  -4  18 1098.45 123.023  21
  -1   4  17-15.3536 56.5146  42
   1   4 -17 118.260 44.3536  33
  -1  -4  17 56.9583 31.5863  63
   1  -4 -17 65.6083 37.9430  28
   1  -4 -17 125.959 39.3908  60
   1   4 -17 146.086 55.4779  56
  -1   4  17 16.4935 35.4226  46
  -1  -4  17 155.876 76.3592   5
  -1  -4  17 142.013 56.1829  21
   1  -4 -17 103.017 41.0173  35
  -1   4  17 91.2287 43.7826  38
  -1  -4  16 523.693 94.3601  21
  -1  -4  16 525.903 85.8046  63
   1  -4 -16 425.533 65.5456  60
   1   4 -16 703.258 128.736  56
  -1  -4  16 478.862 127.334   5
  -1   4  16 390.592 110.822  42
  -1   4  16 528.356 83.6390  38
   1  -4 -16 526.397 78.7340  28
  -1   4  16 513.721 120.621  46
   1  -4 -16 382.018 70.1478  35
  -1  -4  15 10135.1 337.132  63
  -1  -4  15 10020.2 510.406   5
   1  -4 -15 10168.6 288.427  60
   1   4 -15 10491.0 429.666  56
  -1   4  15 11301.5 508.732  46
  -1   4  15 10535.0 513.784  42
   1  -4 -15 10021.4 305.517  28
   1  -4 -15 9937.62 312.372  35
  -1  -4  15 10652.8 374.548  21
  -1  -4  14 10090.3 337.097  63
   1  -4 -14 9990.69 306.568  28
  -1   4  14 10386.3 502.832  42
  -1  -4  14 10090.4 509.799   5
   1   4 -14 10430.6 430.518  56
  -1   4  14 11300.2 509.219  46
   1  -4 -14 10266.3 288.788  60
   1  -4 -14 10138.9 317.912  35
  -1  -4  14 10761.5 373.470  21
   1  -4 -13 10966.7 295.205  60
  -1  -4  13 11150.5 535.022   5
  -1  -4  13 10858.8 348.150  63
   1   4 -13 10553.1 428.414  56
   1  -4 -13 10441.1 311.759  28
  -1   4  13 11552.5 505.312  46
  -1   4  13 10767.1 498.688  42
   1  -4 -13 10802.3 322.609  35
  -1  -4  13 10735.7 374.381  21
   1  -4 -12 1126.35 100.844  60
   1  -4 -12 1244.92 111.770  28
  -1  -4  12 1096.84 117.174  63
   1  -4 -12 1478.82 134.888  63
  -1  -4  12 1272.63 187.867   5
   1   4 -12 950.343 131.079  56
  -1   4  12 1003.52 152.065  46
  -1   4  12 923.506 147.815  42
  -1   4  12 1145.50 136.418  71
   1  -4 -12 1193.77 110.475  35
  -1  -4  12 1057.79 127.210  21
  -1   4  11 2166.50 179.846  71
  -1  -4  11 1935.37 189.930  70
   1  -4 -11 2119.43 199.939  62
  -1  -4  11 1888.61 218.125   5
   1   4 -11 1969.69 182.008  56
  -1   4  11 2007.44 225.652  47
  -1   4  11 2089.50 213.864  46
  -1   4  11 1690.03 193.714  42
  -1  -4  10 5314.50 309.540  70
   1  -4 -10 5448.42 319.041  62
  -1  -4  10 5422.43 364.355   5
   1   4 -10 4918.05 285.819  56
  -1   4  10 5277.55 359.760  47
  -1   4  10 5178.88 327.197  46
  -1   4  10 5653.54 278.562  71
   1  -4  -9 557.235 103.887  62
  -1  -4   9 551.371 98.4696  70
  -1   4   9 585.558 89.7556  71
   1   4  -9 528.562 96.5308  56
  -1   4   9 609.603 134.367  53
  -1   4   9 652.031 122.056  47
  -1   4   8 1232.10 125.680  71
  -1  -4   8 1236.67 147.261  70
   1  -4  -8 1148.24 144.341  62
   1   4  -8 996.532 129.076  56
  -1   4   8 1019.25 168.147  53
  -1   4   8 1187.13 165.835  47
  -1  -4   7 2422.77 200.690  70
   1  -4  -7 2703.05 219.750  62
   1   4  -7 2377.87 193.049  56
  -1   4   7 2311.92 240.251  53
  -1   4   7 2605.94 241.133  47
   1  -4  -6 81.6958 43.1093  62
  -1  -4   6 72.7932 37.1309  62
  -1  -4   6 22.7908 33.4064  70
   1   4  -6 45.3747 32.1669  56
  -1   4   6 104.694 57.2244  47
  -1   4   6 9.94723 39.5471  53
   1   4  -6 1.19476 23.4664  26
  -1  -4   5 940.525 126.396  70
  -1  -4   5 994.511 119.712  62
   1  -4  -5 1103.63 140.054  62
   1   4  -5 860.762 114.544  56
  -1   4   5 906.838 148.704  53
  -1   4   5 1091.30 157.308  47
  -1  -4   5 912.521 121.393   4
   1   4  -5 864.516 82.9907  26
   1  -4  -4 194.017 62.9939  62
  -1  -4   4 190.601 58.7546  62
  -1   4   4 249.630 80.5314  47
   1   4  -4 115.427 45.0855  56
   1   4  -4 183.372 59.0769  55
  -1   4   4 223.876 85.8849  53
  -1  -4   4 190.708 59.3368  70
   1   4  -4 170.530 41.0673  26
   1  -4  -3 503.677 97.9150  62
  -1  -4   3 472.117 84.5909  62
   1   4  -3 365.816 89.1515  55
  -1   4   3 405.275 95.7904  53
  -1   4   3 663.967 120.972  47
   1   4  -3 451.896 60.9993  26
  -1   4   2 2280.53 208.661  49
   1  -4  -2 2282.87 190.336  62
  -1  -4   2 2086.82 171.584  62
   1   4  -2 2503.73 228.902  55
  -1   4   2 1828.36 189.905  53
  -1   4   2 1844.38 194.457  47
   1   4  -2 2229.01 130.670  26
   1  -4  -1 4727.74 272.051  62
  -1  -4   1 4482.95 254.359  62
   1   4  -1 5084.92 329.853  55
  -1   4   1 4682.02 294.351  49
   1   4  -1 4613.78 186.106  26
   1   4  -1 5007.91 323.651  23
   1  -4   0 10481.5 397.198  62
  -1  -4   0 10229.8 378.475  62
   1   4   0 10892.5 470.793  55
  -1   4   0 10113.9 426.909  49
  -1   4   0 10488.4 423.699  48
   1  -4   0 9906.43 386.171  69
   1   4   0 10202.5 274.650  26
   1   4   0 10798.1 463.412  23
   1  -4   1 2095.89 183.374  69
   1  -4   1 2409.50 191.863  62
  -1  -4  -1 2526.04 195.279  62
   1   4   1 3161.49 275.322  55
   1   4   1 3561.71 341.216  54
  -1   4  -1 2104.23 196.498  49
  -1   4  -1 2181.59 193.857  48
   1   4   1 3208.05 271.139  23
   1  -4   2 17998.3 557.675  70
  -1   4  -2 18782.0 561.168  48
  -1  -4  -2 17605.1 503.351  62
   1   4   2 17762.3 605.833  55
   1   4   2 18985.2 645.462  54
  -1   4  -2 18913.2 579.427  49
   1  -4   2 17758.7 516.559  69
   1   4   2 18267.7 589.985  25
  -1  -4  -2 19378.6 326.452  13
   1   4   2 17702.0 588.114  23
   1  -4   3 10657.8 432.999  70
   1  -4   3 10129.4 387.304  69
  -1  -4  -3 10272.2 381.599  62
   1   4   3 10346.9 472.907  55
   1   4   3 10956.8 496.861  54
  -1   4  -3 11391.2 414.397  51
  -1   4  -3 11197.8 429.369  50
  -1   4  -3 10951.2 442.201  49
   1   4   3 10757.3 456.739  25
  -1  -4  -3 11295.0 253.801  13
   1   4   3 10076.6 449.342  23
   1  -4   4 11169.3 443.100  70
   1  -4   4 10687.9 396.831  69
   1   4   4 10736.7 474.895  72
  -1  -4  -4 11004.9 394.924  62
   1   4   4 11289.6 502.982  54
  -1   4  -4 11548.7 420.125  51
  -1   4  -4 11319.1 430.184  50
   1   4   4 10813.3 458.710  25
  -1  -4  -4 11451.6 261.667  13
   1   4   4 10519.3 461.885  23
   1  -4   5 10888.8 440.486  70
  -1  -4  -5 10880.8 395.430  62
   1   4   5 10800.2 497.571  54
  -1   4  -5 11416.6 421.808  51
  -1   4  -5 11031.2 427.132  50
   1  -4   5 10941.1 402.723  69
   1   4   5 10413.3 456.708  25
  -1  -4  -5 11413.0 261.268  13
   1   4   5 10176.0 473.497  23
   1   4   5 10019.2 465.974  72
   1  -4   6 8337.34 388.143  70
   1  -4   6 8525.05 357.543  69
   1   4   6 8318.00 442.797  54
  -1   4  -6 8736.48 373.046  51
  -1   4  -6 8356.92 374.583  50
  -1  -4  -6 8656.72 357.296  62
   1   4   6 8153.99 403.824  25
   1   4   6 8647.12 443.824  24
  -1  -4  -6 8707.80 233.684  13
   1   4   6 8211.40 417.988  23
   1  -4   7 12473.9 473.090  70
   1  -4   7 12308.0 427.035  69
  -1  -4  -7 12155.9 422.981  62
   1   4   7 12734.3 551.290  54
  -1   4  -7 13325.8 467.021  51
  -1   4  -7 13158.5 473.741  50
   1   4   7 12474.7 501.280  25
   1   4   7 13199.4 553.645  24
  -1  -4  -7 12973.9 287.610  13
   1  -4   8 835.878 129.296  70
  -1   4  -8 1010.55 133.693  51
  -1   4  -8 842.545 127.691  50
  -1  -4  -8 989.114 125.612  62
   1  -4   8 868.138 120.123  69
   1   4   8 875.905 146.154  25
  -1  -4  -8 1051.16 86.6077  13
   1   4   8 944.644 156.577  24
   1  -4   9 9288.03 414.997  70
   1  -4   9 8440.91 355.972  69
  -1   4  -9 9302.76 401.071  51
  -1   4  -9 9168.64 405.756  50
  -1  -4  -9 8889.52 368.329  62
   1   4   9 9744.61 485.552  24
  -1  -4  -9 8981.49 247.603  13
   1  -4  10 9371.77 422.807  70
   1  -4  10 9256.64 374.281  69
  -1  -4 -10 9863.15 274.640   3
  -1  -4 -10 9882.65 388.368  62
  -1   4 -10 10394.8 395.722  57
  -1   4 -10 9804.83 418.508  51
   1   4  10 10010.0 498.144  24
  -1  -4 -10 9560.34 260.068  13
   1   4  11 17532.8 580.578  71
   1  -4  11 19727.5 613.337  70
   1  -4  11 18088.7 523.945  69
  -1   4 -11 20339.5 557.738  57
  -1  -4 -11 18743.9 383.195   3
   1   4  11 21494.1 752.994  53
  -1   4 -11 19016.5 588.588  51
   1   4  11 19395.4 696.858  24
  -1  -4 -11 19268.1 368.755  13
  -1  -4 -12 23650.1 422.822  31
   1  -4  12 23460.9 413.050  64
  -1  -4 -12 23131.0 430.973   3
  -1  -4 -12 24381.1 422.404  60
   1  -4  12 23159.9 523.387  10
   1  -4  12 24392.4 546.403   9
   1   4  12 24353.0 792.983  24
  -1  -4 -12 23436.3 414.224  13
  -1  -4 -13 19489.5 378.704  60
  -1  -4 -13 19642.6 388.441  31
  -1  -4 -13 18331.2 391.701   3
  -1   4 -13 20192.7 576.251  57
   1  -4  13 18412.5 467.970  10
   1  -4  13 19184.8 488.751   9
   1  -4  13 18668.7 368.324  64
  -1  -4 -13 19374.0 373.120  13
  -1  -4 -13 18393.1 388.273  28
  -1  -4 -14 8499.85 267.635   3
  -1   4 -14 9098.70 397.558  57
  -1  -4 -14 9214.59 269.145  31
   1   4  14 9578.79 355.023  21
  -1  -4 -14 9104.75 260.426  60
   1  -4  14 8540.41 321.885  10
  -1  -4 -14 8164.03 264.114  28
   1  -4  14 8646.42 252.228  64
   1  -4  14 8691.16 332.215   9
  -1  -4 -14 8391.49 248.014  13
  -1  -4 -15 6482.44 224.335  31
   1  -4  15 6137.43 210.892  64
  -1  -4 -15 6119.14 227.906   3
  -1  -4 -15 6472.23 218.090  60
   1   4  15 6956.37 304.093  21
  -1   4 -15 6921.04 347.148  57
  -1  -4 -15 5887.63 224.436  28
   1   4  15 7197.98 434.040  42
   1  -4  15 6362.12 284.213   9
   1  -4  15 6342.24 279.258  10
  -1   4 -16 2149.23 200.043  57
  -1  -4 -16 2096.30 136.536   3
  -1  -4 -16 2374.44 136.718  31
   1   4  16 2569.60 186.721  21
  -1  -4 -16 2096.09 137.079  28
   1   4  16 2511.95 259.436  42
   1  -4  16 2048.95 165.800   9
   1  -4  16 1996.39 159.891  10
  -1  -4 -16 2214.40 129.632  60
   1   4  17 6120.63 282.646  21
  -1  -4 -17 5775.20 220.236   3
  -1  -4 -17 5855.97 210.298  31
  -1   4 -17 6234.96 333.739  57
   1  -4  17 5655.22 259.980  10
   1   4  17 6391.74 396.118  17
  -1  -4 -17 5605.69 219.080  28
   1   4  17 6492.04 408.172  42
   1  -4  17 6129.62 274.633   9
   1   4  18 5894.66 273.509  21
  -1   4 -18 5659.93 318.899  57
  -1  -4 -18 5306.04 211.250   3
  -1  -4 -18 5208.02 195.356  31
   1  -4  18 5217.13 251.834   9
  -1  -4 -18 5214.13 207.373  28
   1   4  18 5971.70 388.675  42
   1  -4  18 5459.70 250.743  10
   1   4  19 2727.27 182.878  21
  -1  -4 -19 2265.54 137.147   3
  -1  -4 -19 2071.77 122.242  31
  -1   4 -19 2538.82 147.082  29
   1  -4  19 2275.38 161.567  10
  -1  -4 -19 2132.22 132.105  28
   1   4  19 2512.69 249.898  42
   1  -4  19 2302.39 167.220   9
   1   4  19 2315.86 166.808  30
   1   4  20 2305.33 165.708  21
  -1  -4 -20 2139.49 130.478   3
   1   4  20 2137.82 154.951  30
  -1   4 -20 2191.78 133.482  29
  -1  -4 -20 1964.06 126.800  28
  -1  -4 -20 1929.94 114.112  31
   1  -4  20 2062.58 153.045   9
   1  -4  20 1906.59 144.026  10
   1   4  21 1245.94 121.378  21
  -1   4 -21 1074.65 91.8723  29
  -1  -4 -21 989.810 89.1962  28
   1   4  21 1048.31 109.639  30
   1  -4  21 1012.38 107.025   9
   1   4  22 865.487 98.7285  21
  -1   4 -22 819.382 80.1089  29
  -1  -4 -22 691.450 73.5956  28
   1  -4  22 706.002 86.0375   9
   1   4  22 737.041 87.7294  30
  -1   4 -23 31.6154 25.5097  29
   1   4  23 72.4453 40.3844  30
   1   4  23 43.1116 33.3879  21
  -1  -4 -23 9.57651 20.7325  28
   1  -4  23-1.36297 26.9101   9
  -1   4 -24 114.534 33.9854  33
   1   4  24 174.633 48.5231  21
   1   4  24 81.8628 34.7127  30
  -1   4 -24 132.301 36.0491  29
  -1  -4 -24 59.1684 25.5310  28
   1  -4  24 91.5723 35.4482   9
   1   4  25 265.608 51.5022  21
  -1   4 -25 346.175 44.0624  33
   1   4  25 381.192 54.0731  30
  -1   4 -25 322.145 43.7377  29
  -1  -4 -25 216.264 36.3616  28
   1  -4  25 210.919 43.0867   9
  -1   5  21 137.818 45.9761  34
   1  -5 -21 98.7739 26.2430  60
  -1  -5  21 16.0571 23.6364  10
   1   5 -21 80.2920 29.7442  37
  -1   5  20 533.612 68.8911  34
   1  -5 -20 510.543 52.2763  60
  -1  -5  20 477.209 63.0916  10
   1   5 -20 557.048 60.7043  37
  -1  -5  19 307.933 50.6792  63
  -1   5  19 348.101 60.2017  34
   1  -5 -19 341.067 46.9022  60
  -1  -5  19 332.068 53.1928  10
  -1   5  19 328.371 58.7660  38
   1   5 -19 299.591 47.1564  37
  -1   5  18 246.809 56.7788  34
  -1  -5  18 239.164 48.2990  63
   1  -5 -18 191.080 38.6570  60
  -1  -5  18 235.494 49.0129  10
  -1   5  18 173.981 45.2633  38
   1   5 -18 195.274 41.3954  37
   1  -5 -17 9.30588 21.5776  60
  -1  -5  17-24.7561 29.6444  63
  -1  -5  17 2.84362 31.8621  10
  -1   5  17 16.3551 29.4610  38
   1   5 -17 34.2169 23.5443  37
  -1  -5  16 23.2743 37.7811  63
   1  -5 -16 107.815 36.1830  60
  -1  -5  16 77.5290 43.5036  10
  -1   5  16 67.4540 33.8637  38
   1   5 -16 117.763 39.1935  37
   1  -5 -15 814.690 80.2267  60
  -1  -5  15 811.467 98.0544  10
  -1   5  15 844.597 93.4839  38
  -1  -5  15 727.399 84.8079  63
   1   5 -15 870.158 86.6408  26
   1  -5 -14 2118.48 124.909  60
  -1  -5  14 1915.63 137.006  63
  -1   5  14 1672.51 128.980  38
   1   5 -14 1991.06 129.229  26
  -1  -5  13 275.412 61.5494  63
   1  -5 -13 300.204 55.7761  60
  -1   5  13 200.013 51.2717  38
   1   5 -13 348.246 60.5076  26
  -1  -5  12 4506.42 215.341  63
   1  -5 -12 4247.46 181.475  60
   1   5 -12 4576.35 198.878  26
  -1  -5  11 4072.88 207.650  63
   1  -5 -11 3676.45 172.561  60
   1   5 -11 4051.07 189.402  26
   1  -5 -10 7615.56 280.643  63
   1  -5 -10 6944.91 231.952  60
  -1  -5  10 7384.93 280.688  63
   1   5 -10 7545.44 260.097  26
   1  -5  -9 565.523 88.3512  63
  -1  -5   9 514.421 82.8445  63
  -1   5   9 462.984 115.093  46
   1  -5  -9 488.343 69.0964  60
   1   5  -9 420.092 68.7766  26
  -1  -5   8 2620.73 168.345  63
   1  -5  -8 2777.49 171.121  63
  -1  -5   8 3008.83 158.724  11
   1  -5  -8 2570.67 143.795  60
  -1   5   8 2649.20 249.182  46
   1   5  -8 2714.40 156.456  26
  -1  -5   7 693.781 96.3141  63
   1  -5  -7 842.511 98.9422  63
  -1  -5   7 810.461 85.9753  11
   1  -5  -7 608.663 64.2879  65
   1  -5  -7 687.723 77.8414  60
  -1   5   7 739.922 131.826  46
   1   5  -7 730.083 85.5661  26
   1  -5  -6 541.232 63.2044  65
   1  -5  -6 660.004 74.3378  60
   1  -5  -6 673.307 89.4228  63
  -1  -5   6 644.478 89.9796  63
  -1  -5   6 782.549 85.6428  11
  -1   5   6 547.230 117.278  46
   1   5  -6 665.187 77.7144  26
  -1  -5   6 758.022 85.6199  34
   1   5  -6 792.882 140.437  23
   1  -5  -5 712.567 88.6599  63
   1  -5  -5 707.563 70.9472  65
  -1  -5   5 651.929 90.4526  63
  -1  -5   5 811.391 85.2378  11
   1   5  -5 681.716 79.9783  26
   1   5  -5 663.935 125.609  23
  -1  -5   5 718.589 87.0305  34
   1  -5  -4 645.528 70.0700  65
   1  -5  -4 686.240 88.6691  63
  -1  -5   4 648.330 89.6692  63
  -1  -5   4 785.995 87.2863  11
   1   5  -4 667.834 81.1666  26
   1   5  -4 655.074 126.747  23
   1  -5  -3 479.177 71.5567  63
   1  -5  -3 504.450 64.4233  65
  -1  -5   3 442.107 80.0682  63
  -1  -5   3 597.164 77.4855  11
   1   5  -3 470.003 68.3134  26
   1   5  -3 386.500 104.449  23
   1  -5  -2 626.828 85.1808  63
  -1  -5   2 717.153 102.511  63
  -1  -5   2 806.905 91.9402  11
   1  -5  -2 696.359 73.6339  65
   1   5  -2 964.465 162.506  23
   1  -5  -1 3771.55 191.114  63
  -1  -5   1 3723.65 200.814  63
  -1  -5   1 4481.21 194.764  11
   1  -5  -1 3731.61 160.409  65
   1   5  -1 4110.95 303.365  25
   1   5  -1 4108.96 313.832  23
   1  -5   0 866.643 87.5466  65
   1  -5   0 745.185 104.998  63
  -1  -5   0 749.909 106.651  63
  -1  -5   0 781.647 92.6738  11
   1   5   0 912.070 196.224  25
   1  -5   1 4610.28 176.764  65
   1  -5   1 4259.54 202.777  63
  -1  -5  -1 4213.96 214.923  63
  -1  -5  -1 4698.10 202.836  11
   1  -5   1 4411.03 180.453  64
   1   5   1 5084.62 342.821  25
   1   5   1 4982.20 353.022  23
  -1  -5  -2 6046.09 253.293  63
   1  -5   2 6448.52 207.082  65
  -1  -5  -2 6472.36 234.060  11
   1  -5   2 6271.93 214.588  64
   1   5   2 6689.73 416.096  23
   1  -5   3 11368.5 273.978  65
  -1  -5  -3 10956.9 336.617  63
   1   5   3 13295.7 548.418  25
  -1  -5  -3 11318.1 308.382  11
   1  -5   3 12152.2 299.503  64
   1   5   3 13800.9 617.329  24
   1   5   3 12527.4 556.775  23
   1  -5   4 10847.7 265.655  65
  -1  -5  -4 10886.9 295.861  11
  -1  -5  -4 10525.8 325.486  63
  -1  -5  -4 11587.6 286.537  60
   1  -5   4 11127.9 288.233  64
   1   5   4 12044.9 524.703  25
   1   5   4 12596.8 588.210  24
  -1  -5  -5 3360.18 160.426  60
   1  -5   5 3422.35 151.789  65
  -1  -5  -5 3051.96 177.599  63
  -1  -5  -5 3174.43 160.744  11
   1  -5   5 3286.53 208.895  10
   1  -5   5 3551.70 168.828  64
   1   5   5 3675.10 291.669  25
   1   5   5 3716.84 324.011  24
  -1  -5  -6 6882.96 223.293  60
   1  -5   6 6109.33 195.914  65
   1  -5   6 6684.34 225.393  64
  -1  -5  -6 6476.66 225.028  11
   1  -5   6 6520.88 282.714  10
   1  -5   7 1137.77 126.791   9
  -1  -5  -7 1031.15 91.8140  31
  -1  -5  -7 951.930 92.1363  11
  -1  -5  -7 1145.71 95.4744  60
   1  -5   7 1082.05 124.422  10
   1  -5   7 1213.79 103.089  64
   1   5   7 926.137 166.092  24
   1  -5   7 995.030 85.8776  65
   1  -5   8 5545.77 258.794   9
   1  -5   8 5455.72 202.533  64
  -1  -5  -8 5470.61 199.765  60
   1  -5   8 5280.78 251.826  10
  -1  -5  -8 5303.44 196.937  31
   1   5   8 5654.71 390.921  24
   1  -5   9 6470.62 222.661  64
  -1  -5  -9 6862.13 222.176  60
   1  -5   9 6498.86 278.903  10
  -1  -5  -9 6579.23 219.122  31
   1  -5   9 7162.93 291.327   9
  -1  -5 -10 1774.47 117.964  60
   1  -5  10 1619.05 144.041  10
   1  -5  10 1670.36 115.402  64
   1  -5  10 1752.23 150.137   9
  -1  -5 -10 1650.78 111.984  31
   1   5  10 1766.17 224.076  24
  -1  -5 -11 5719.78 203.627  31
  -1  -5 -11 6274.07 211.001  60
   1  -5  11 6134.42 266.073  10
   1  -5  11 5937.79 207.796  64
   1  -5  11 6199.92 270.299   9
   1   5  11 6160.73 403.119  24
  -1  -5 -12 1817.63 114.419  31
   1   5  12 1974.33 235.917  42
  -1  -5 -12 1955.36 119.456  60
   1  -5  12 1711.94 145.260  10
   1  -5  12 1814.78 117.234  64
   1  -5  12 1936.78 156.427   9
   1   5  12 2182.51 169.145  21
  -1  -5 -13 1726.11 110.489  31
  -1  -5 -13 1904.09 116.271  60
   1  -5  13 1831.69 117.581  64
   1  -5  13 1787.25 144.888  10
   1  -5  13 1948.39 155.221   9
   1   5  13 2199.07 244.930  42
   1   5  13 2099.61 165.785  21
  -1  -5 -14 3068.46 144.497  31
  -1  -5 -14 3434.35 149.975  60
   1  -5  14 3292.26 189.868  10
   1  -5  14 3538.09 197.945   9
   1   5  14 3842.60 212.559  21
   1  -5  14 3218.85 146.540  64
   1   5  15 1070.06 114.625  21
   1  -5  15 770.450 74.4615  64
  -1  -5 -15 790.644 71.8717  60
   1  -5  15 1047.13 108.209  10
   1  -5  15 911.510 103.573   9
   1   5  16 905.850 102.714  21
   1  -5  16 779.048 71.8001  64
  -1  -5 -16 777.403 72.2991  60
   1  -5  16 770.936 91.3742  10
   1  -5  16 822.906 95.3742   9
   1   5  17 279.595 61.3774  21
   1  -5  17 274.083 40.2719  64
  -1  -5 -17 262.772 40.7003  60
   1  -5  17 357.004 63.2663  10
  -1  -5 -17 263.518 43.9727  28
   1  -5  17 276.642 59.5559   9
   1   5  18 222.272 51.0830  21
  -1  -5 -18 250.952 40.7248  60
   1   5  18 304.165 60.4203  30
   1  -5  18 265.581 54.8925  10
  -1  -5 -18 203.183 40.9420  28
   1  -5  18 222.061 54.1414   9
   1   5  19 256.304 55.7996  21
  -1  -5 -19 245.922 36.3635  60
   1   5  19 307.346 54.7369  30
   1  -5  19 261.173 49.6415  10
  -1  -5 -19 246.393 40.2898  28
   1  -5  19 273.851 54.7066   9
   1   5  20 594.333 72.9450  21
  -1  -5 -20 386.269 47.0523  28
   1   5  20 520.822 66.1813  30
   1  -5  20 371.949 55.3136  10
   1  -5  20 409.650 59.4817   9
   1   5  21 129.866 37.3149  30
  -1  -5 -21 47.1521 22.2041  28
  -1   5 -21 77.6956 26.7576  33
   1  -5  21 73.0846 28.9377   9
  -1  -6  14 82.2564 29.8017  63
   1  -6 -14 81.8465 26.4242  60
  -1  -6  13 2667.83 124.029  63
   1  -6 -13 2559.19 108.407  60
   1  -6 -12 1325.08 81.7637  60
  -1  -6  12 1339.40 95.4626  63
  -1  -6  11 10500.7 259.890  63
   1  -6 -11 9544.28 216.359  60
  -1  -6  10 566.936 75.1147  63
   1  -6 -10 378.253 53.4379  60
  -1  -6   9 5899.44 206.144  63
   1  -6  -9 5686.21 171.366  60
  -1  -6   8 1135.40 100.412  63
  -1  -6   8 1053.42 79.5202  11
   1  -6  -8 1010.60 75.9490  60
   1  -6  -7 521.607 54.1468  65
  -1  -6   7 524.238 68.7845  63
  -1  -6   7 513.398 58.2636  11
  -1  -6   6 437.991 66.8325  63
  -1  -6   6 455.660 54.9842  11
   1  -6  -6 373.240 46.0985  65
   1  -6  -5 529.973 55.4707  65
   1  -6  -5 647.654 77.0135  63
  -1  -6   5 674.264 77.4580  63
  -1  -6   5 613.866 65.4464  11
  -1  -6   4 415.159 55.9508  11
   1  -6  -4 379.071 49.8858  65
  -1  -6   4 548.993 75.7690  63
   1  -6  -4 420.921 64.3615  63
   1  -6  -3 1112.29 97.5265  63
  -1  -6   3 1133.93 100.139  63
  -1  -6   3 1162.09 89.4872  11
   1  -6  -3 1063.22 77.9422  65
   1  -6  -2 596.126 75.6497  63
  -1  -6   2 614.818 78.1695  63
  -1  -6   2 589.531 66.1735  11
   1  -6  -2 551.469 59.0669  65
   1  -6  -1 253.720 43.6388  65
   1  -6  -1 306.723 57.3466  63
  -1  -6   1 264.516 55.4180  63
  -1  -6   1 232.142 45.1622  11
   1  -6   0 568.199 68.4771  63
  -1  -6   0 441.953 63.1118  63
  -1  -6   0 491.521 61.9356  11
   1  -6   0 512.390 57.4601  65
   1  -6   1 427.579 52.9385  65
   1  -6   1 533.606 68.7128  63
  -1  -6  -1 443.731 66.5499  63
  -1  -6  -1 450.320 59.0295  11
   1  -6   2 946.805 75.7134  65
   1  -6   2 833.151 72.4673  64
  -1  -6  -2 811.735 84.5695  63
  -1  -6  -2 771.561 73.4414  11
   1  -6   3 933.907 72.9887  65
   1  -6   3 971.738 76.5313  64
  -1  -6  -3 914.274 88.5579  63
  -1  -6  -3 880.256 77.2328  11
   1  -6   4 1178.26 79.4447  65
   1  -6   4 1196.00 85.2262  64
  -1  -6  -4 1122.84 95.6919  63
  -1  -6  -4 1207.62 81.4746  60
  -1  -6  -4 1051.46 83.3451  11
  -1  -6  -5 64.3782 28.3021  60
   1  -6   5 60.2621 30.4465  65
   1  -6   5 54.3258 25.2277  64
  -1  -6  -5 49.4270 31.1263  63
  -1  -6  -5 72.7378 27.4746  11
  -1  -6  -6 32.9678 19.5300  60
   1  -6   6-7.12504 20.6910  65
   1  -6   6 29.9175 23.9151  64
  -1  -6  -6 73.3269 32.5567  63
  -1  -6  -6 17.4704 17.2615  11
   1  -6   7 50.4860 19.6851  65
   1  -6   7 61.9933 24.5217  64
  -1  -6  -7 99.9525 27.9755  60
  -1  -6  -7 33.2881 19.7992  11
  -1  -6  -8 24.3454 21.8438  60
   1  -6   8-12.5290 23.8343  64
   1  -6   9 261.726 40.5012  64
  -1  -6  -9 300.997 43.0372  60
   1   6   9 372.484 63.1982  21
   1   6  10 512.323 69.8591  21
   1  -6  10 413.490 48.6879  64
  -1  -6 -10 402.027 47.1853  60
   1  -6  11 258.051 39.4482  64
  -1  -6 -11 254.838 38.0630  60
  -1  -6 -12 1210.36 75.8393  60
   1  -6  12 1102.65 74.4862  64
   1  -6  13 1098.77 69.3542  64
  -1  -6 -13 1163.39 71.8610  60
   1  -6  14 252.630 36.1313  64
  -1  -6 -14 216.707 32.7852  60
   1   6  14 329.148 56.7024  30
  -2   0  30 127.945 37.3849  30
   2   0 -30 143.065 29.0900  29
  -2   0  29 86.0757 37.0749  30
   2   0 -29 71.4061 27.5288  29
  -2   0  28 83.2423 36.3105  30
   2   0 -28 7.05077 20.9949  29
  -2   0  27 131.167 38.9491  34
  -2   0  27 214.577 52.5738  30
   2   0 -27 191.136 43.9948  29
  -2   0  26 127.837 42.5380  34
  -2   0  26 157.563 45.0700  30
   2   0 -26 207.300 48.3255  29
  -2   0  25 147.509 46.3680  34
  -2   0  25 74.7323 45.5650  30
   2   0 -25 42.4041 31.5722  29
   2   0 -25 116.415 40.3019  33
  -2   0  25-17.9651 48.8310  15
   2   0 -24 1538.04 112.444  33
  -2   0  24 1604.34 137.182  30
   2   0 -24 1637.64 192.121  19
   2   0 -24 1771.44 126.963  29
  -2   0  24 1462.19 197.549  15
  -2   0  24 1623.51 133.661  34
  -2   0  23 710.685 92.4219  34
   2   0 -23 704.448 78.3946  33
  -2   0  23 900.501 106.229  30
   2   0 -23 869.282 147.240  19
   2   0 -23 784.535 88.5936  29
  -2   0  23 768.720 148.003  15
  -2   0  22 560.507 86.3397  34
   2   0 -22 556.618 71.8771  33
  -2   0  22 554.571 87.3641  30
   2   0 -22 501.735 113.564  19
   2   0 -22 582.411 79.7590  29
   2   0 -22 669.410 138.174   2
  -2   0  22 650.564 140.445  15
  -2   0  21 21.2450 41.0317  34
   2   0 -21 23.1268 30.2798  33
  -2   0  21 4.75005 36.9793  30
   2   0 -21 8.91945 43.7661  19
   2   0 -21 90.7586 39.0324  29
   2   0 -21 138.807 71.2084   2
  -2   0  21 59.8269 65.2690  15
   2   0 -20 1999.93 221.455   2
  -2   0  20 2269.59 165.716  30
   2   0 -20 2064.84 218.069  19
   2   0 -20 1975.79 140.468  29
  -2   0  20 2116.41 238.724  15
   2   0 -20 1993.43 132.160  33
  -2   0  20 2166.32 160.836  34
  -2   0  19 397.505 94.9799  66
   2   0 -19 382.522 102.751  19
  -2   0  19 479.469 122.905  15
   2   0 -19 389.638 97.0604   2
  -2   0  18 2177.39 205.596  66
   2   0 -18 2306.25 226.722  19
   2   0 -18 2132.80 218.334   2
  -2   0  18 2448.23 247.634  15
  -2   0  17 651.066 116.195  66
   2   0 -17 597.564 115.610  19
   2   0 -17 713.723 125.676   2
  -2   0  17 815.820 147.174  15
   2   0 -16 1479.15 178.235   2
   2   0 -16 1571.44 185.880  19
  -2   0  16 1372.02 166.425  66
  -2   0  16 1745.24 208.557  15
  -2   0  15 16543.1 533.733  66
   2   0 -15 16573.0 569.388   2
   2   0 -15 16809.4 577.124  19
  -2   0  15 17493.5 623.652  15
  -2   0  14 1301.44 149.191  66
   2   0 -14 1390.47 164.045   2
   2   0 -14 1475.07 170.083  19
  -2   0  14 1574.98 185.906  15
   2   0 -13 4867.83 296.208   2
   2   0 -13 4629.87 296.323  19
  -2   0  13 4810.59 311.547  15
  -2   0  13 4630.67 271.398  66
   2   0 -12 12384.0 474.215  19
  -2   0  12 12870.0 438.797  66
   2   0 -12 12431.6 460.616   2
  -2   0  12 12693.3 494.097  15
   2   0 -11 8145.57 362.022   2
   2   0 -11 7979.66 369.412  19
  -2   0  11 7974.69 381.979  15
  -2   0  11 8035.03 339.841  66
  -2   0  10 2152.99 172.829  66
   2   0 -10 2019.28 185.488  19
  -2   0  10 2207.30 199.605  15
   2   0  -9 30021.7 681.700  19
  -2   0   9 30572.2 633.530  66
  -2   0   9 30886.4 705.456  15
  -2   0   8 3375.81 208.424  66
   2   0  -8 3261.45 227.224  19
  -2   0   8 3020.94 216.541  15
  -2   0   7 88.9392 45.1370  66
   2   0  -7 52.7647 38.2773  19
  -2   0   6 287.456 60.5564  66
   2   0  -6 291.537 67.6663  19
   2   0  -6 435.648 64.0273  71
  -2   0   5 7.04280 28.7223  66
   2   0  -5 0.84259 31.7478  20
   2   0  -5 20.1856 32.2252  19
   2   0  -5 27.3487 28.1066  71
   2   0  -4 12368.5 345.299  20
  -2   0   4 12126.4 366.552  66
   2   0  -4 11825.3 317.665  71
  -2   0   3 71.1404 48.2264  66
   2   0  -3 52.2457 41.2072  20
   2   0  -2 56.5947 37.0654  20
  -2   0   2 28.6084 32.7095  66
   2   0  -2 81.3599 37.5304  71
   2   0  -1 4352.28 200.167  71
   2   0  -1 4573.18 210.152  20
  -2   0   1 4294.88 210.539  66
  -2   0   0 2277.03 155.914  66
   2   0   0 2421.83 156.827  20
   2   0   0 2278.98 153.656  71
  -2   0  -1 12206.1 352.238  66
   2   0   1 12947.6 354.961  20
   2   0   1 12224.4 346.341  71
   2   0   2 2393.95 158.888  20
  -2   0  -2 2305.53 165.617  66
   2   0   2 2391.21 162.575  71
   2   0   3 6956.18 269.515  71
   2   0   3 7197.51 267.656  20
  -2   0  -3 7201.56 268.390  66
   2   0   4 100.465 50.3392  71
   2   0   4 116.921 44.1451  20
  -2   0  -4 120.354 50.2980  66
   2   0   5 10797.6 348.590  71
   2   0   5 11212.2 337.646  20
  -2   0  -5 10473.2 323.086  66
  -2   0  -6 12137.4 349.037  66
   2   0   6 12860.5 364.434  20
   2   0   6 11927.9 373.810  71
  -2   0  -7 12476.8 361.164  66
   2   0   7 12526.6 365.562  20
   2   0   7 11942.3 383.267  71
   2   0   8 7210.18 304.418  71
   2   0   8 7958.27 295.227  20
  -2   0  -8 7921.47 289.707  66
  -2   0  -9 1738.86 138.856  66
   2   0   9 1864.26 101.421  18
   2   0   9 1701.87 154.393  71
  -2   0 -10 13407.4 383.805  66
   2   0  10 12670.3 272.734  18
   2   0  10 12494.4 422.384  71
   2   0  11 52247.8 878.841  71
   2   0  11 55053.3 567.063  18
   2   0  12 10908.4 412.985  71
   2   0  12 10982.9 262.592  18
   2   0  13 394.055 58.2174  18
   2   0  13 422.277 91.7236  71
  -2   0 -13 388.457 54.0050  14
   2   0  14 76.0396 48.6208  71
   2   0  14 57.7348 35.0627  66
   2   0  14 81.1373 28.9675  18
  -2   0 -14 49.7852 26.5400  40
  -2   0 -14 81.4137 32.6968  14
   2   0  15 5698.47 321.013  71
   2   0  15 5904.23 202.895  18
  -2   0 -15 5973.58 200.190  40
   2   0  15 6383.38 284.673  66
  -2   0 -15 5722.16 193.403  14
   2   0  16 10077.1 369.525  66
  -2   0 -16 9879.86 264.372  40
   2   0  16 9484.39 265.289  18
  -2   0 -16 9712.85 253.581  14
   2   0  17 11696.4 496.888  17
  -2   0 -17 11455.3 290.900  40
   2   0  17 11981.6 413.379  66
  -2   0 -17 11693.4 280.736  14
   2   0  18 2526.61 198.777  66
  -2   0 -18 2374.53 137.896  40
  -2   0 -18 2488.15 132.982  14
  -2   0 -19 4039.43 178.199  28
   2   0  19 3863.63 209.236  36
  -2   0 -19 3774.37 163.922  14
  -2   0 -19 3875.29 178.263  40
  -2   0 -19 3734.75 184.154  35
  -2   0 -20 37567.7 540.414  28
  -2   0 -20 34826.0 534.420  40
   2   0  20 36668.5 637.191  36
  -2   0 -20 35374.7 557.821  35
  -2   0 -21 193.157 48.7973  28
  -2   0 -21 128.879 36.8905  40
   2   0  21 171.678 51.5332  36
  -2   0 -21 168.473 52.3235  35
   2   0  22 408.648 74.4735  36
  -2   0 -22 455.052 65.9055  28
  -2   0 -22 397.695 64.4502  35
   2   0  23 1229.24 119.591  36
  -2   0 -23 1473.50 115.896  35
   2   0  24-37.5458 38.5566  36
  -2   0 -24-8.07542 29.1439  35
   2   0  25-29.7219 35.4196  36
  -2   0 -25 47.7979 29.6621  35
   2   0  26 72.5888 39.9101  21
   2   0  26 125.871 41.5508  36
  -2   0 -26 96.7621 31.9851  35
   2   0  27 82.3188 37.7104  21
   2   0  27 73.1161 32.4393  36
  -2   0 -27 71.3394 31.9488  35
   2   0  28 206.478 45.6104  21
   2   0  28 205.722 45.6198  36
  -2   0 -28 210.633 40.9835  35
   2   0  29 52.3119 27.1991  36
  -2   0 -29 75.8608 27.2880  35
  -2  -1  30 137.818 35.0541  30
   2  -1 -30 122.165 27.4148  29
  -2   1  29 257.964 45.8688  34
   2   1 -29 298.402 39.5067  33
  -2  -1  29 270.058 50.3244  30
  -2   1  29 342.245 54.3631  30
   2  -1 -29 306.055 43.5773  29
   2   1 -29 297.415 42.2740  29
  -2   1  28 454.386 64.0037  34
   2   1 -28 364.681 48.3017  33
  -2  -1  28 316.488 54.6555  30
  -2   1  28 385.254 60.1585  30
   2  -1 -28 344.038 49.9316  29
   2   1 -28 387.783 50.6229  29
  -2   1  27 103.660 40.1044  34
   2   1 -27 96.5674 31.7950  33
  -2  -1  27 115.419 44.6369  30
  -2   1  27 95.2134 38.2156  30
   2  -1 -27 131.705 41.0086  29
   2   1 -27 88.4461 31.0761  29
  -2   1  26 278.117 59.9775  34
   2   1 -26 151.309 39.2588  33
  -2  -1  26 277.430 64.7350  30
  -2   1  26 233.332 57.6211  30
   2  -1 -26 238.391 54.7512  29
   2   1 -26 224.980 47.5321  29
  -2  -1  25 4068.42 210.340  30
  -2   1  25 4132.69 205.748  30
   2  -1 -25 4291.40 190.630  29
   2   1 -25 4000.50 179.887  33
  -2  -1  25 4280.22 199.939  34
  -2   1  25 4515.24 216.935  34
  -2  -1  24 6136.52 248.208  34
  -2  -1  24 5748.61 255.850  30
  -2   1  24 6018.19 255.159  30
   2  -1 -24 5743.29 226.640  29
  -2   1  24 6314.65 405.215  15
   2   1 -24 5717.08 220.249  33
  -2   1  24 6075.43 257.967  34
   2   1 -23 8159.01 269.367  33
   2   1 -23 8615.47 450.372  19
   2  -1 -23 7997.43 272.059  29
  -2  -1  23 8117.14 308.210  30
  -2  -1  23 8642.57 301.586  34
  -2  -1  23 9207.46 471.362  15
  -2   1  23 8543.33 475.720  15
  -2   1  23 8569.08 311.302  34
  -2  -1  22 243.733 70.3534  34
  -2   1  22 193.368 68.2246  34
   2   1 -22 154.743 54.7867  33
  -2  -1  22 285.782 72.9079  30
   2   1 -22 84.9178 72.0450  19
   2  -1 -22 185.461 59.1116  29
  -2  -1  22 223.568 96.4676  15
  -2   1  22 123.509 83.0458  15
   2  -1 -21 3251.34 284.269   2
   2   1 -21 3270.25 178.047  33
  -2  -1  21 3352.22 207.360  30
   2   1 -21 3262.04 284.474  19
   2  -1 -21 3221.61 176.453  29
  -2  -1  21 3230.44 286.712  15
  -2   1  21 3365.17 304.403  15
  -2  -1  21 3599.76 204.258  34
  -2   1  21 3331.29 200.105  34
   2  -1 -20 4331.63 330.932   2
   2   1 -20 4605.73 209.134  33
  -2  -1  20 4658.00 237.964  30
   2   1 -20 4842.74 343.547  19
   2  -1 -20 4504.51 210.093  29
  -2  -1  20 4630.33 343.076  15
  -2   1  20 4623.31 352.756  15
  -2  -1  20 4801.49 233.076  34
  -2   1  20 4829.62 238.709  34
   2  -1 -19 4990.33 347.802   2
   2   1 -19 4608.06 207.072  33
  -2  -1  19 5030.30 244.538  30
   2  -1 -19 5207.19 322.793  19
  -2  -1  19 5138.30 240.960  34
   2  -1 -19 4905.26 207.439  12
   2   1 -19 5110.57 351.262  19
   2  -1 -19 4730.67 212.973  29
  -2  -1  19 5243.92 364.110  15
  -2   1  19 5031.35 366.495  15
  -2   1  19 4984.17 241.351  34
   2  -1 -18 2084.07 224.500   2
   2  -1 -18 1911.64 133.295  12
  -2  -1  18 1786.55 193.812  66
   2   1 -18 1914.75 216.404  19
   2  -1 -18 2001.25 202.835  19
  -2   1  18 1940.46 229.697  15
  -2  -1  18 2248.08 258.679  15
   2   1 -18 2209.50 211.277  72
   2  -1 -17 248.590 53.8906  12
   2   1 -17 467.557 100.287  72
   2  -1 -17 290.080 76.6474  19
   2   1 -17 278.772 94.0491  19
   2  -1 -17 333.710 94.7259   2
  -2  -1  17 255.965 93.8681  15
  -2   1  17 414.973 115.071  15
  -2  -1  17 211.168 74.9376  66
  -2  -1  16 2439.52 220.906  66
   2  -1 -16 2583.88 239.637   2
   2  -1 -16 2403.98 219.146  19
   2   1 -16 2079.36 216.432  19
  -2  -1  16 2391.09 233.748  15
  -2   1  16 2572.79 247.418  15
   2  -1 -16 2309.90 137.527  12
   2   1 -16 2811.62 229.956  72
  -2  -1  15 520.083 106.927  66
   2  -1 -15 588.469 109.313  19
   2   1 -15 598.802 122.656  19
   2  -1 -15 588.264 121.218   2
  -2  -1  15 649.839 126.277  15
  -2   1  15 715.966 137.115  15
   2  -1 -15 656.295 76.3448  12
   2   1 -15 807.594 122.868  72
   2  -1 -14 2114.44 213.840   2
  -2  -1  14 2253.39 204.627  66
   2  -1 -14 2041.14 194.833  19
   2   1 -14 2117.28 214.926  19
  -2  -1  14 2163.25 219.216  15
  -2   1  14 1995.58 209.835  15
   2   1 -14 2481.31 204.646  72
   2  -1 -13 374.436 91.6703   2
  -2  -1  13 377.428 94.6202  66
   2  -1 -13 359.216 89.9289  19
   2   1 -13 360.373 92.5289  19
  -2   1  13 411.839 66.1759  39
  -2  -1  13 553.910 113.847  15
  -2   1  13 329.886 90.4371  15
   2   1 -13 334.785 77.7522  72
  -2  -1  12 9385.49 400.398  66
   2  -1 -12 8899.82 395.177  19
   2   1 -12 9462.57 424.916  19
  -2  -1  12 9629.76 435.366  15
  -2   1  12 8872.93 416.739  15
  -2   1  12 9816.64 281.010  39
   2   1 -12 9912.71 385.352  72
   2  -1 -12 9577.09 428.451   2
  -2  -1  11 18519.2 547.335  66
   2  -1 -11 17859.5 544.353  19
   2   1 -11 17948.0 568.029  19
  -2  -1  11 18416.2 588.556  15
  -2   1  11 17583.0 570.213  15
  -2   1  11 18538.2 377.769  39
   2  -1 -11 18079.3 573.992   2
   2   1 -11 18766.7 514.627  72
   2  -1 -10 11212.1 422.279  19
  -2  -1  10 11555.6 423.819  66
  -2  -1  10 11759.1 461.272  15
  -2   1  10 11228.4 444.058  15
  -2   1  10 11941.5 298.919  39
   2  -1 -10 11859.0 453.007   2
   2   1 -10 12069.4 407.201  72
   2   1 -10 11645.0 446.316  19
   2  -1  -9 29447.3 672.618  19
  -2  -1   9 30831.8 675.889  66
   2   1  -9 29236.6 692.288  19
  -2  -1   9 29372.9 707.603  15
  -2   1   9 28857.7 690.285  15
  -2   1   9 29880.5 465.508  39
   2  -1  -9 28885.0 688.032   2
   2   1  -9 30295.6 630.489  72
  -2  -1   8 79763.2 1062.89  66
   2  -1  -8 76875.6 1064.25  19
   2   1  -8 77769.4 1100.16  19
  -2  -1   8 78935.9 1133.28  15
  -2   1   8 78451.8 1101.01  15
   2  -1  -8 76768.4 1092.57   2
   2   1  -8 78680.5 990.789  72
   2  -1  -7 38392.9 738.012  19
   2   1  -7 38666.1 760.062  19
  -2  -1   7 39552.8 743.703  66
  -2   1   7 39943.1 659.880  43
  -2  -1   7 40411.8 792.713  15
   2  -1  -7 39671.0 766.041   2
   2   1  -7 38867.4 685.933  72
  -2  -1   6 49008.5 802.804  66
   2  -1  -6 47211.4 802.837  19
   2   1  -6 49145.7 829.887  19
   2   1  -6 48869.2 759.798  72
  -2   1   6 49691.8 731.654  43
  -2  -1   6 49602.4 859.616  15
   2  -1  -6 49536.8 831.361   2
  -2  -1   5 49515.2 793.469  66
   2   1  -5 51051.9 766.351  72
   2  -1  -5 48681.1 800.849  19
   2   1  -5 51192.2 811.831  19
  -2   1   5 49104.4 732.293  43
   2  -1  -5 48835.2 802.219   2
   2   1  -4 9066.72 322.128  72
   2   1  -4 9370.64 340.683  20
   2  -1  -4 8736.63 333.535  19
  -2   1   4 9131.52 311.242  48
  -2   1   4 8888.89 312.031  43
   2  -1  -4 8432.34 329.867   2
  -2  -1   4 8622.15 330.021  66
   2   1  -3 41233.5 608.031  71
  -2  -1   3 42133.2 716.923  66
   2   1  -3 43613.1 726.896  20
   2  -1  -3 43034.9 722.918  19
   2  -1  -3 42364.9 719.070   2
  -2   1   3 43600.9 686.909  43
  -2   1   3 43076.4 678.546  48
   2   1  -3 41873.9 682.682  72
   2   1  -2 61556.1 760.168  71
   2   1  -2 63361.4 875.723  20
   2   1  -2 60273.9 817.004  72
  -2   1   2 63345.6 825.989  48
  -2  -1   2 61561.4 851.740  66
   2  -1  -2 61218.3 845.314  19
   2  -1  -2 61966.8 861.015   2
  -2   1   2 62377.8 824.718  43
   2  -1  -1 58147.9 738.091  71
  -2  -1   1 57616.8 818.755  66
   2   1  -1 54756.1 731.257  71
   2  -1  -1 58446.0 711.905  20
   2   1  -1 58119.5 826.086  20
   2   1  -1 55070.6 795.704  72
   2  -1  -1 53938.8 781.573  19
   2  -1  -1 55423.4 806.648   2
  -2   1   1 56367.2 786.319  43
   2   1   0 6139.64 266.338  71
   2  -1   0 6415.74 261.195  71
   2  -1   0 5684.74 220.400  68
   2   1   0 6441.06 318.413  72
   2  -1   0 5980.04 265.584  20
   2   1   0 5793.85 289.039  20
   2  -1   0 4825.72 255.230  19
  -2   1   0 5746.87 265.051  43
  -2  -1   0 7263.86 307.239  66
   2   1   1 418.447 90.3880  71
   2  -1   1 473.540 84.2286  71
   2  -1   1 364.389 77.4852  20
  -2  -1  -1 205.882 79.0185  66
   2   1   1 384.337 78.4112  20
   2  -1   1 236.765 60.2025  19
  -2   1  -1 437.097 86.6193  43
   2  -1   1 379.176 73.7917  68
   2   1   2 7089.01 280.604  71
  -2  -1  -2 7125.70 279.918  66
   2  -1   2 7882.50 272.230  20
   2  -1   2 7324.65 266.106  71
   2   1   2 7498.50 294.895  20
   2  -1   2 7226.85 275.180  19
  -2   1  -2 7506.40 294.435  43
   2  -1   2 7168.34 252.110  68
  -2   1  -2 7808.14 264.140  66
   2  -1   3 23797.0 485.397  71
   2  -1   3 22823.1 464.582  68
   2   1   3 23876.5 525.466  71
  -2   1  -3 24537.5 471.790  66
   2   1   3 23659.0 522.554  20
  -2  -1  -3 23216.7 501.018  66
   2  -1   3 23704.5 491.720  19
  -2   1  -3 23746.5 527.381  43
  -2   1  -4 36508.6 574.550  66
   2  -1   4 34715.6 592.810  19
   2   1   4 34384.6 642.504  71
   2   1   4 34948.0 629.820  20
   2  -1   4 34433.0 588.206  71
   2  -1   4 33547.7 575.716  68
  -2  -1  -4 34876.5 619.716  66
   2  -1   5 23130.4 488.080  71
  -2  -1  -5 22884.0 502.105  66
   2  -1   5 22206.5 483.426  68
   2   1   5 22636.4 506.649  20
   2  -1   5 23872.5 502.748  19
   2   1   5 23656.1 548.427  71
  -2   1  -5 24592.5 472.035  66
  -2  -1  -6 5730.33 253.542  66
   2   1   6 5589.67 256.233  20
   2  -1   6 6036.73 255.770  19
   2  -1   6 5641.39 248.810  71
   2  -1   6 5381.56 244.064  68
   2   1   6 5429.80 272.248  71
  -2   1  -6 6327.36 244.967  66
  -2  -1  -7 657.193 86.4223  66
   2   1   7 690.795 91.5311  20
   2  -1   7 783.265 95.7843  19
   2  -1   7 734.630 94.4779  71
  -2   1  -7 725.058 87.5383  44
   2  -1   7 753.371 99.6350  68
  -2   1  -7 837.866 94.8462  66
   2   1   7 604.376 99.1123  71
   2  -1   8 19253.7 469.826  71
  -2  -1  -8 18029.1 303.505  13
  -2   1  -8 21348.3 457.106  66
   2   1   8 19405.4 471.846  20
   2  -1   8 18871.9 485.449  68
   2  -1   8 21251.5 477.386  19
   2  -1   8 20357.2 326.459  18
  -2   1  -8 19760.1 445.705  44
  -2   1  -8 19407.8 350.340  41
   2   1   8 18958.3 529.820  71
  -2  -1  -8 18861.0 459.784  66
  -2  -1  -8 18974.8 312.402  14
  -2  -1  -9 5669.44 174.031  13
   2  -1   9 5570.05 256.474  71
   2  -1   9 5901.47 280.497  68
  -2   1  -9 6511.62 257.444  66
  -2  -1  -9 5922.08 262.793  66
   2   1   9 5603.54 256.416  20
   2  -1   9 6782.50 279.962  19
   2  -1   9 6403.24 187.578  18
  -2   1  -9 6053.13 250.068  45
  -2   1  -9 5894.67 249.637  44
  -2   1  -9 5799.74 193.427  41
   2   1   9 5568.81 297.710  71
  -2  -1  -9 5794.02 177.011  14
  -2  -1 -10 8200.25 213.189  13
   2  -1  10 8686.63 349.066  68
   2   1  10 9208.93 327.322  20
   2  -1  10 8521.56 327.146  71
   2  -1  10 9437.29 233.775  18
  -2  -1 -10 9079.58 326.958  66
  -2   1 -10 9085.37 311.504  45
  -2   1 -10 9489.60 324.145  44
  -2   1 -10 8681.61 239.408  41
  -2   1 -10 10445.3 332.721  66
   2   1  10 8913.15 379.675  71
  -2  -1 -10 8752.59 222.237  14
   2   1  11 2342.14 203.522  71
  -2  -1 -11 2372.36 170.390  66
  -2   1 -11 2388.00 165.575  45
   2  -1  11 2408.88 158.806  66
   2  -1  11 2164.37 178.334  68
   2  -1  11 2498.89 125.325  18
  -2   1 -11 2397.59 169.869  44
  -2   1 -11 2336.07 126.693  41
  -2  -1 -11 2257.68 116.454  14
  -2  -1 -12 2691.70 186.601  66
   2  -1  12 2430.81 193.901  68
   2   1  12 2600.03 222.885  71
   2   1  12 2569.44 129.877  18
   2  -1  12 2751.57 171.969  66
  -2   1 -12 2612.22 178.067  45
  -2   1 -12 2671.28 183.151  44
  -2  -1 -12 2540.47 127.167  14
   2  -1  13 4032.70 252.993  68
  -2  -1 -13 4365.47 239.523  66
   2  -1  13 4577.77 224.744  66
   2   1  13 4209.00 285.678  71
   2   1  13 4049.81 167.181  18
  -2   1 -13 4504.80 237.848  45
  -2   1 -13 4375.44 240.515  44
  -2   1 -13 4214.34 167.296  40
  -2  -1 -13 4216.95 162.700  14
   2   1  14 4258.34 295.449  71
   2  -1  14 4204.18 262.738  68
   2  -1  14 4490.03 230.725  66
   2   1  14 4737.66 245.570  66
   2   1  14 3946.98 167.435  18
   2   1  14 4438.85 301.534  17
  -2   1 -14 4417.52 245.360  45
  -2   1 -14 4333.18 246.078  44
  -2   1 -14 4507.22 176.758  40
  -2  -1 -14 4294.17 168.366  14
   2  -1  15 9200.35 396.728  68
   2  -1  15 9573.74 346.094  66
   2   1  15 10416.6 373.425  66
   2   1  15 9871.86 455.594  17
   2   1  15 9421.91 254.809  18
  -2   1 -15 9954.30 374.888  45
  -2   1 -15 9758.61 263.588  40
   2   1  15 9821.96 453.045  71
  -2  -1 -15 9576.36 253.851  14
   2  -1  15 9285.88 333.044   8
   2  -1  16 10602.6 378.013  66
   2   1  16 10930.7 394.665  66
   2   1  16 10025.3 468.181  71
   2   1  16 9870.93 264.601  18
   2   1  16 10475.8 477.098  17
  -2   1 -16 10477.2 391.411  45
   2  -1  16 9646.55 414.238  68
  -2   1 -16 10209.2 274.883  40
  -2  -1 -16 10396.6 267.798  14
   2  -1  16 9991.05 351.576   8
   2   1  17 7002.17 398.151  71
   2  -1  17 6217.04 338.186  68
   2  -1  17 7378.58 329.341  66
   2   1  17 7093.14 327.732  66
   2   1  17 6660.06 389.559  17
  -2   1 -17 6550.91 319.175  45
  -2  -1 -17 6835.58 221.154  40
  -2   1 -17 7147.17 234.221  40
  -2  -1 -17 7054.36 223.457  14
   2  -1  17 6695.03 290.886   8
   2  -1  18 8694.80 398.742  68
   2  -1  18 10072.4 391.591  66
   2   1  18 9642.81 473.726  71
   2   1  18 8677.59 454.886  17
  -2   1 -18 9184.09 385.554  45
  -2  -1 -18 9977.90 280.624  28
  -2   1 -18 9262.63 271.338  40
  -2  -1 -18 9227.27 258.912  14
   2  -1  18 9412.17 320.640  36
   2   1  18 10008.3 327.484  36
  -2   1 -18 9329.95 287.132  35
   2   1  19 4560.95 237.290  21
   2   1  19 4427.45 333.458  17
  -2   1 -19 4621.36 278.772  45
  -2  -1 -19 4917.62 203.103  28
  -2   1 -19 4714.93 196.430  40
  -2  -1 -19 4860.58 188.954  14
   2  -1  19 4603.40 229.609  36
   2   1  19 4974.79 234.903  36
  -2   1 -19 4811.37 209.907  35
  -2   1 -20 26879.7 676.703  45
  -2  -1 -20 28264.3 480.619  28
   2   1  20 26565.8 570.612  21
  -2   1 -20 27373.1 473.752  40
  -2  -1 -20 28072.9 452.680  14
   2  -1  20 27221.7 555.322  36
   2   1  20 27670.7 547.329  36
  -2   1 -20 27777.2 498.415  35
   2   1  21 12928.7 401.772  21
   2   1  21 11872.8 541.649  17
  -2   1 -21 12602.9 465.945  45
  -2  -1 -21 13805.5 332.123  28
  -2   1 -21 12984.4 327.065  40
  -2  -1 -21 13412.0 312.650  14
   2  -1  21 12945.9 385.400  36
   2   1  21 13056.1 377.524  36
  -2  -1 -21 12753.5 329.954  35
  -2   1 -21 13335.1 344.498  35
   2   1  22 4673.33 239.098  21
  -2   1 -22 4643.19 285.992  45
  -2  -1 -22 5188.92 205.071  28
  -2   1 -22 4822.22 199.807  40
  -2  -1 -22 5054.89 190.903  14
   2  -1  22 4745.45 234.683  36
   2   1  22 4758.87 226.811  36
   2  -1  22 4948.41 205.210   7
  -2  -1 -22 4646.53 199.677  35
  -2   1 -22 4924.00 209.645  35
   2   1  23 2210.16 163.146  21
  -2   1 -23 1926.51 183.734  45
  -2  -1 -23 2571.51 143.427  28
  -2   1 -23 2323.47 136.967  40
   2  -1  23 2327.34 163.721  36
   2   1  23 2219.59 154.748  36
  -2  -1 -23 2222.41 139.393  35
  -2   1 -23 2536.79 149.549  35
   2   1  24 342.028 74.7272  21
  -2  -1 -24 472.948 64.6353  28
   2  -1  24 416.568 75.2101  36
   2   1  24 373.055 64.7305  36
  -2   1 -24 619.156 77.1928  35
  -2  -1 -24 440.801 64.4372  35
   2   1  25 164.653 55.9240  21
  -2  -1 -25 188.804 39.7168  28
   2  -1  25 133.106 46.8590  36
   2   1  25 128.572 39.4092  36
  -2  -1 -25 213.478 49.5255  35
  -2   1 -25 248.082 47.4566  35
   2   1  26 354.029 62.0918  21
  -2  -1 -26 398.194 56.0321  12
  -2  -1 -26 427.157 54.0748  28
   2  -1  26 387.780 65.9674  36
   2   1  26 352.427 58.9379  36
  -2   1 -26 426.829 60.9395  35
  -2  -1 -26 407.840 56.8146  35
   2   1  27 2.91501 33.2280  21
  -2  -1 -27 30.6633 23.2378  28
   2  -1  27 25.6961 27.4532  36
   2   1  27 16.4072 31.0185  36
  -2  -1 -27 25.0970 20.3799  35
  -2   1 -27 0.91887 21.8821  35
   2   1  28 491.805 66.3289  21
   2  -1  28 478.655 66.4181   9
  -2  -1 -28 485.472 54.9693  35
  -2   1 -28 575.043 59.1981  35
   2  -1  29 252.394 46.6752   9
  -2   1 -29 357.950 44.6893  35
  -2   2  28 65.3220 31.0727  34
   2   2 -28 34.5657 22.3053  33
  -2  -2  28 78.1200 34.4027  30
   2  -2 -28 76.6432 25.3201  29
  -2  -2  27 1105.56 96.9381  30
   2  -2 -27 1243.59 86.3819  29
   2   2 -27 1206.75 86.5438  33
  -2   2  27 1244.93 101.851  34
  -2  -2  26 1382.87 114.741  30
   2  -2 -26 1401.30 99.0434  29
   2   2 -26 1494.52 103.528  33
  -2   2  26 1539.96 119.570  34
   2   2 -25 3723.98 165.767  33
  -2  -2  25 3610.71 191.231  30
   2  -2 -25 3575.29 164.168  29
  -2   2  25 3906.63 197.536  34
   2  -2 -24 11018.1 295.942  12
  -2  -2  24 10186.9 326.097  30
   2  -2 -24 10483.5 287.432  29
   2   2 -24 10821.5 292.492  33
  -2   2  24 11048.5 338.184  34
   2   2 -23 4766.64 203.746  33
   2  -2 -23 4417.28 196.392  12
  -2  -2  23 4651.27 229.241  30
   2  -2 -23 4537.72 197.228  29
  -2   2  23 4586.26 349.711  15
  -2   2  23 4995.84 235.645  34
   2  -2 -22 2558.36 153.288  12
   2   2 -22 2431.61 245.668  19
  -2  -2  22 2410.13 170.672  30
   2  -2 -22 2465.76 150.304  29
  -2  -2  22 2221.07 239.446   5
  -2   2  22 2679.39 274.146  15
   2   2 -22 2489.09 155.328  33
  -2  -2  22 2598.22 161.173  34
  -2   2  22 2727.18 178.451  34
   2   2 -21 1592.78 124.532  33
  -2  -2  21 1361.72 192.656   5
   2  -2 -21 1431.15 116.084  12
  -2  -2  21 1586.19 141.137  30
   2   2 -21 1534.63 202.349  19
   2  -2 -21 1457.94 118.155  29
  -2   2  21 1465.90 204.934  15
   2  -2 -21 1463.01 115.400  35
  -2  -2  21 1543.14 128.005  34
  -2   2  21 1691.36 141.494  34
   2   2 -20 669.150 84.8484  33
   2  -2 -20 620.745 79.0948  12
  -2  -2  20 668.005 91.4739  34
  -2  -2  20 527.451 85.4812  30
   2   2 -20 431.654 112.155  19
   2  -2 -20 666.742 81.2492  29
   2  -2 -20 569.943 117.027   2
  -2  -2  20 638.270 143.388   5
  -2  -2  20 493.607 114.888  15
  -2   2  20 516.649 124.493  15
   2  -2 -20 559.492 77.0855  35
  -2   2  20 819.644 101.092  34
  -2   2  19 339.504 71.1877  34
   2   2 -19 327.790 61.4459  33
  -2   2  19 268.328 66.5737  32
   2  -2 -19 273.525 54.6647  12
  -2  -2  19 173.948 47.1734  30
   2   2 -19 390.593 108.686  19
   2  -2 -19 255.462 55.0501  29
   2  -2 -19 266.973 87.1173   2
  -2  -2  19 218.157 81.6141   5
  -2  -2  19 179.000 73.7236  15
  -2  -2  19 328.603 70.5687  34
  -2   2  19 229.870 104.777  15
   2   2 -19 348.568 62.0389  37
   2  -2 -19 263.515 51.5814  35
   2   2 -18 1730.16 130.872  33
  -2  -2  18 1893.30 145.921  34
   2  -2 -18 1732.39 132.005  12
   2   2 -18 1801.64 216.394  19
   2  -2 -18 1659.95 126.854  29
  -2  -2  18 1682.05 206.773   5
  -2  -2  18 1903.04 213.945  15
  -2   2  18 1704.46 215.877  15
  -2   2  18 1696.68 141.266  38
   2   2 -18 1839.25 132.482  37
  -2  -2  18 1657.27 144.254  30
   2  -2 -18 1719.23 131.257  35
   2  -2 -18 1794.34 210.959   2
  -2   2  18 1785.23 147.886  34
  -2  -2  17 107.986 48.2980  34
  -2   2  17 113.694 48.9415  34
  -2   2  17 104.689 48.5980  71
   2   2 -17 130.013 42.4534  33
   2  -2 -17 68.1330 36.4430  12
  -2  -2  17 79.4758 35.4978  30
   2   2 -17 166.505 77.1606  19
   2  -2 -17 64.5538 48.8772   2
   2  -2 -17 121.580 40.6904  29
  -2  -2  17 66.7085 51.2685   5
  -2  -2  17 114.325 62.2124  15
  -2   2  17 177.242 53.6493  38
  -2   2  17 110.801 72.4161  15
   2   2 -17 104.477 40.9323  37
   2  -2 -17 105.665 45.3300  35
  -2   2  16 529.802 87.2364  71
   2   2 -16 350.816 81.1093  72
  -2  -2  16 320.268 88.9124  66
   2  -2 -16 441.684 67.6255  12
   2   2 -16 402.015 101.710  19
   2  -2 -16 457.419 107.927   2
  -2  -2  16 318.546 91.8630   5
  -2   2  16 413.409 68.1138  39
  -2   2  16 380.076 70.8558  38
  -2   2  16 309.167 101.420  15
  -2  -2  16 161.979 77.8803  15
  -2  -2  15 327.358 90.5539  66
   2  -2 -15 458.503 69.1956  12
  -2   2  15 594.795 91.3390  71
   2   2 -15 441.260 105.091  19
   2  -2 -15 373.578 93.3992   2
  -2  -2  15 376.390 104.218   5
  -2  -2  15 412.581 111.196  15
  -2   2  15 448.855 71.3919  39
  -2   2  15 325.523 66.3101  38
  -2   2  15 340.278 98.5694  15
   2   2 -15 477.907 99.3088  72
  -2  -2  14 1322.13 162.360  66
  -2   2  14 1800.42 154.082  71
   2   2 -14 1409.76 165.235  72
   2  -2 -14 1285.31 111.167  12
   2   2 -14 836.109 141.881  19
  -2  -2  14 1261.80 175.357   5
  -2  -2  14 1309.89 178.217  15
  -2   2  14 1234.25 175.585  15
  -2   2  14 1335.76 118.402  39
  -2   2  14 1096.53 107.227  38
   2  -2 -14 1360.61 179.897   2
   2  -2 -13 5060.10 213.345  12
  -2  -2  13 5036.89 313.548  66
   2  -2 -13 5067.26 295.504  19
   2   2 -13 4487.91 313.635  19
  -2  -2  13 4722.93 325.763   5
  -2  -2  13 5109.73 333.590  15
  -2   2  13 5050.10 219.144  39
  -2   2  13 4818.73 322.651  15
  -2   2  13 4188.51 200.882  38
   2  -2 -13 4894.79 333.216   2
   2   2 -13 5339.75 314.840  72
   2  -2 -12 12756.5 332.989  12
  -2  -2  12 12678.1 484.921  66
   2   2 -12 13291.6 487.720  72
   2  -2 -12 12772.2 458.321  19
   2   2 -12 11552.7 488.235  19
  -2  -2  12 12855.5 522.788   5
  -2  -2  12 12488.8 512.757  15
  -2   2  12 11711.2 491.609  15
  -2   2  12 12149.6 337.735  39
   2  -2 -12 12454.3 522.577   2
  -2  -2  11 767.919 124.508  66
   2  -2 -11 879.406 125.800  19
   2   2 -11 855.662 134.083  19
  -2  -2  11 779.064 137.775   5
  -2  -2  11 980.752 145.538  15
  -2   2  11 680.404 82.9545  39
  -2   2  11 706.738 126.102  15
   2  -2 -11 778.288 140.749   2
   2   2 -11 832.862 130.845  72
  -2  -2  10 8033.40 372.542  66
   2  -2 -10 8187.18 360.225  19
   2   2 -10 8508.94 398.004  19
  -2  -2  10 7967.71 396.580   5
  -2  -2  10 8320.58 404.373  15
  -2   2  10 7308.10 369.243  15
  -2   2  10 7670.32 262.373  39
   2  -2 -10 7983.37 401.751   2
   2   2 -10 8744.71 383.318  72
  -2  -2   9 2109.27 190.234  66
   2  -2  -9 2209.55 187.298  19
  -2  -2   9 2195.61 206.940   5
  -2   2   9 1952.17 168.771  48
  -2  -2   9 2234.74 209.898  15
  -2   2   9 2133.75 139.585  39
   2  -2  -9 2336.77 217.014   2
   2   2  -9 2163.25 123.981  26
   2   2  -9 2172.69 191.028  72
   2  -2  -8 11238.5 411.242  19
  -2  -2   8 11709.6 458.401   5
  -2   2   8 10929.0 388.814  48
  -2  -2   8 11225.2 451.542  15
   2  -2  -8 11695.7 468.382   2
  -2   2   8 10765.9 300.281  39
   2   2  -8 11196.3 276.374  26
  -2  -2   8 11150.3 427.431  66
   2   2  -8 11386.8 425.306  72
  -2  -2   7 42110.3 815.877  66
   2  -2  -7 41797.4 785.840  19
  -2  -2   7 44377.3 866.273   5
  -2   2   7 42313.1 759.098  49
  -2   2   7 41898.9 761.022  48
   2  -2  -7 43763.7 886.595   2
  -2   2   7 40453.1 584.404  39
   2   2  -7 42277.1 530.847  26
   2   2  -7 43847.1 826.359  72
  -2   2   6 19098.9 511.917  49
   2  -2  -6 18604.8 519.281  19
  -2   2   6 18729.2 508.189  48
   2  -2  -6 18737.4 577.424   2
  -2   2   6 18422.6 385.967  39
   2   2  -6 19318.4 358.222  26
  -2  -2   6 18871.5 533.608  66
   2   2  -6 20203.9 560.271  72
  -2  -2   5 51713.2 867.348  66
   2  -2  -5 51709.7 857.177  19
  -2   2   5 52860.3 847.818  49
  -2   2   5 51502.5 838.177  48
   2  -2  -5 53269.7 942.127   2
  -2   2   5 51804.1 636.369  39
   2   2  -5 51129.6 580.866  26
   2   2  -5 52668.3 889.185  72
   2  -2  -4 64314.2 940.899  19
  -2   2   4 66643.5 956.645  49
  -2   2   4 67029.6 965.089  48
   2  -2  -4 69622.7 1064.67   2
  -2  -2   4 67036.5 971.999  66
  -2   2   4 67150.1 964.846  43
  -2   2   4 67374.2 719.443  39
   2   2  -4 67012.5 659.529  26
   2   2  -4 67223.6 1002.90  72
  -2  -2   3 14038.2 458.183  66
   2  -2  -3 12028.3 409.766  19
  -2   2   3 12765.5 425.737  49
   2  -2  -3 12769.5 464.410   2
  -2   2   3 12578.8 421.998  48
  -2   2   3 12847.0 426.527  43
  -2   2   3 12251.4 314.407  39
   2   2  -3 13639.3 316.143  26
   2   2  -3 13857.5 462.755  72
  -2  -2   2 34512.8 680.886  66
   2  -2  -2 34054.9 667.204  19
   2  -2  -2 36184.5 752.214   2
  -2   2   2 35322.4 706.167  49
  -2   2   2 35432.2 701.938  48
  -2   2   2 35335.8 701.622  43
  -2   2   2 35682.3 517.122  39
   2   2  -2 34899.7 723.281  72
  -2  -2   1 39785.9 727.269  66
   2  -2  -1 37938.1 702.080  19
  -2  -2   1 37363.2 714.940  62
  -2   2   1 39162.8 742.555  48
  -2   2   1 38541.4 733.382  43
  -2   2   1 38964.9 536.809  39
   2   2  -1 39612.4 781.612  72
  -2  -2   1 38667.8 704.494   4
  -2  -2   0 28427.2 382.669  13
   2   2   0 25786.0 628.728  20
  -2  -2   0 28738.0 619.651  66
   2   2   0 28845.5 662.627  72
  -2  -2   0 28037.2 609.058  62
   2  -2   0 25926.6 580.170  19
  -2   2   0 26353.8 613.647  48
  -2   2   0 27200.8 616.398  43
  -2  -2   0 27438.4 588.781   4
  -2  -2  -1 23109.5 345.366  13
   2   2   1 21069.5 551.066  20
   2  -2   1 21799.1 530.213  19
  -2  -2  -1 21596.5 531.079  62
  -2   2  -1 21469.1 559.031  48
   2   2   1 21578.9 578.162  72
  -2   2  -1 21241.5 547.704  43
  -2   2  -1 21073.1 384.666  41
  -2  -2  -1 21919.2 521.435   4
  -2  -2  -1 21764.2 526.058  66
   2   2   1 21791.2 534.125  25
  -2  -2  -2 20161.0 329.705  13
   2   2   2 20167.5 507.803  71
  -2  -2  -2 19433.8 492.748  66
   2   2   2 19169.1 525.637  20
   2  -2   2 20878.6 511.277  19
  -2  -2  -2 18724.4 494.795  62
  -2   2  -2 20792.0 553.044  48
  -2   2  -2 21284.4 548.636  43
  -2   2  -2 20548.4 376.672  41
   2   2   2 18525.2 534.967  72
  -2  -2  -2 19875.6 491.660   4
   2   2   2 20211.1 521.989  25
  -2  -2  -3 4508.12 161.624  13
   2   2   3 4066.45 240.782  71
   2  -2   3 4729.59 224.564  71
   2  -2   3 4219.95 220.659  68
  -2  -2  -3 3802.68 217.623  66
   2   2   3 3863.94 241.522  20
   2  -2   3 4203.08 230.978  19
  -2  -2  -3 3884.32 229.714  62
  -2   2  -3 4154.06 249.003  43
  -2   2  -3 4244.30 175.054  41
  -2  -2  -3 4042.45 227.615   4
   2   2   3 4047.79 238.432  25
  -2  -2  -4 6151.33 185.707  13
   2  -2   4 6725.18 263.255  71
   2  -2   4 6342.96 273.652  68
   2   2   4 6111.16 291.245  20
   2  -2   4 6826.75 289.537  19
   2   2   4 6054.27 291.927  71
  -2  -2  -4 5328.66 262.801  62
  -2   2  -4 6703.14 311.120  43
  -2   2  -4 6408.42 212.564  41
  -2  -2  -4 5863.80 264.360   4
  -2  -2  -4 5887.95 265.317  66
   2   2   4 6530.26 302.504  25
  -2  -2  -5 7308.57 204.999  13
   2  -2   5 8041.23 287.454  71
   2  -2   5 7935.42 309.682  68
   2   2   5 7181.99 329.554  71
   2  -2   5 8051.86 315.581  19
   2   2   5 7498.49 317.743  20
  -2  -2  -5 7112.63 291.620  66
  -2  -2  -5 6381.29 282.551  62
  -2   2  -5 7776.91 338.251  43
  -2   2  -5 7701.48 234.568  41
  -2  -2  -5 7208.21 295.424   4
   2   2   5 7689.02 333.940  25
  -2  -2  -6 15888.6 302.542  13
   2  -2   6 16515.1 454.697  68
   2   2   6 16126.9 463.127  20
  -2  -2  -6 16133.9 440.538  66
   2  -2   6 17690.8 476.808  19
  -2   2  -6 16465.0 468.547  50
  -2   2  -6 16857.1 344.474  41
   2   2   6 16045.4 497.998  71
  -2  -2  -6 16991.9 287.454  14
   2   2   6 16441.5 497.976  25
  -2  -2  -7 40837.9 701.669  66
  -2  -2  -7 40393.6 486.794  13
   2   2   7 40947.9 811.819  71
   2  -2   7 41310.4 729.926  68
  -2   2  -7 42574.6 756.252  50
  -2   2  -7 42280.1 731.116  44
  -2   2  -7 41681.5 544.171  41
  -2  -2  -7 42794.6 465.905  14
   2   2   7 40224.2 789.919  25
  -2  -2  -8 15316.9 305.433  13
   2  -2   8 15525.5 460.226  68
   2   2   8 15140.9 507.604  71
  -2   2  -8 15816.8 465.717  50
  -2   2  -8 16418.7 461.894  44
  -2   2  -8 15960.2 336.736  41
  -2  -2  -8 15664.0 437.646  66
  -2  -2  -8 15884.7 291.976  14
  -2  -2  -9 7553.03 217.828  13
   2  -2   9 8049.91 336.534  68
  -2  -2  -9 7698.06 309.006  66
   2   2   9 7361.10 369.369  71
  -2   2  -9 8071.59 341.078  50
  -2   2  -9 8175.35 323.151  45
  -2   2  -9 7949.13 325.587  44
  -2   2  -9 8125.09 241.760  41
  -2  -2  -9 7909.82 213.719  14
  -2  -2 -10 5903.12 192.200  13
  -2  -2 -10 5887.52 272.076  66
   2   2  10 5561.99 323.543  71
  -2   2 -10 5850.00 295.776  50
  -2   2 -10 6086.49 283.102  45
  -2   2 -10 6073.11 291.488  44
  -2   2 -10 6098.95 199.396  40
   2  -2  10 5946.17 295.283  68
  -2  -2 -10 5989.74 189.331  14
   2  -2  10 5902.40 260.709   8
   2  -2  11 1397.37 148.976  68
  -2  -2 -11 1488.96 140.111  66
  -2   2 -11 1316.38 145.612  50
  -2   2 -11 1340.22 137.688  45
  -2   2 -11 1469.82 147.795  44
  -2   2 -11 1361.93 97.5248  40
   2   2  11 1433.95 172.938  71
  -2  -2 -11 1386.42 96.6142  14
   2  -2  11 1266.03 126.279   8
  -2  -2 -11 1333.82 94.4419  13
   2   2  12 1738.68 197.930  71
   2  -2  12 1833.77 170.383  68
  -2  -2 -12 1954.85 162.943  66
  -2   2 -12 2051.34 171.735  45
  -2   2 -12 1968.38 173.542  44
  -2   2 -12 1958.21 118.409  40
  -2  -2 -12 1954.60 112.699  14
   2  -2  12 1985.76 159.270   8
  -2  -2 -12 1857.65 110.108  13
   2  -2  13 3350.09 234.298  68
  -2   2 -13 3639.76 238.545  44
  -2   2 -13 3651.02 230.507  45
  -2   2 -13 3552.94 160.080  40
   2   2  13 3294.33 270.140  71
  -2  -2 -13 3525.53 153.141  14
   2  -2  13 3414.44 210.959   8
  -2  -2 -13 3463.29 149.542  13
   2   2  14 487.646 115.738  71
   2  -2  14 404.485 88.3558  68
   2   2  14 529.627 88.9581  66
  -2   2 -14 495.737 94.0733  45
  -2   2 -14 371.435 78.3909  44
  -2   2 -14 364.780 52.5323  40
  -2  -2 -14 429.459 59.3919  14
  -2  -2 -14 431.400 56.9241  13
   2  -2  14 450.911 90.1075   8
   2   2  15 1669.59 206.167  71
   2  -2  15 1365.25 154.602  68
  -2   2 -15 1629.73 160.882  45
  -2   2 -15 1525.65 161.077  44
  -2   2 -15 1571.42 109.789  40
  -2  -2 -15 1763.86 113.671  14
   2  -2  15 1588.81 152.728   8
   2   2  16 190.928 88.1066  71
   2  -2  16 44.9161 35.6745  68
   2   2  16 48.7664 69.4476  17
  -2   2 -16 147.128 56.4031  45
  -2   2 -16 187.646 56.0390  44
  -2  -2 -16 237.582 50.3121  28
   2   2  16 189.161 56.9637  21
  -2   2 -16 152.469 34.9107  40
   2  -2  16 207.237 45.6850  27
   2  -2  16 248.087 63.4880  36
   2   2  16 200.329 50.2002  36
  -2  -2 -16 218.592 44.0963  14
  -2   2 -16 164.512 42.0022  35
   2  -2  16 253.804 67.3407   8
   2   2  17 2384.27 173.887  21
   2  -2  17 2411.31 149.625   7
   2   2  17 2172.24 232.985  17
  -2   2 -17 2307.76 196.527  45
  -2  -2 -17 2370.54 139.012  28
  -2   2 -17 2104.01 128.787  40
   2  -2  17 2371.45 142.514  27
  -2  -2 -17 2379.02 133.245  14
   2  -2  17 2342.65 165.355  36
   2   2  17 2382.28 163.267  36
   2  -2  17 2157.82 182.644   8
  -2   2 -17 2253.92 142.344  35
   2  -2  18 911.623 95.4522   7
   2   2  18 825.526 107.476  21
   2   2  18 521.855 112.138  17
  -2  -2 -18 780.925 84.9205  28
  -2   2 -18 759.440 114.816  45
  -2   2 -18 815.309 82.8672  40
   2  -2  18 623.156 73.7243  27
  -2  -2 -18 920.886 85.6787  14
   2  -2  18 693.545 93.6739  36
   2   2  18 840.230 100.541  36
  -2   2 -18 866.694 89.5825  35
   2  -2  18 670.390 105.704   8
   2   2  19 2338.11 171.022  21
   2  -2  19 2572.52 153.774   7
   2   2  19 2266.90 237.317  17
  -2  -2 -19 2576.30 147.984  28
  -2   2 -19 2380.63 205.886  45
  -2   2 -19 2366.57 139.603  40
   2  -2  19 2327.67 143.730  27
  -2  -2 -19 2497.84 138.856  14
   2  -2  19 2226.64 166.053  36
   2   2  19 2443.72 165.298  36
   2  -2  19 2135.60 183.853   8
  -2   2 -19 2663.32 156.231  35
   2   2  20 4166.76 230.275  21
   2  -2  20 4029.48 191.685   7
   2   2  20 3762.41 307.890  17
  -2  -2 -20 4361.49 189.745  28
  -2   2 -20 3962.30 264.494  45
   2  -2  20 3925.63 178.386  27
  -2   2 -20 4042.21 178.653  40
   2  -2  20 4064.16 218.253  36
   2   2  20 4102.79 212.963  36
   2  -2  20 3741.94 242.090   8
  -2   2 -20 4270.32 194.557  35
   2   2  21 3067.98 193.968  21
   2  -2  21 3155.48 169.117   7
  -2   2 -21 3260.37 173.223  29
   2   2  21 3186.53 281.107  17
  -2  -2 -21 3403.76 165.868  28
  -2   2 -21 3004.18 234.426  45
   2  -2  21 2894.19 156.685  27
  -2   2 -21 3208.61 157.090  40
   2  -2  21 2985.34 185.882  36
   2   2  21 3362.29 189.768  36
  -2   2 -21 3215.20 169.075  35
   2   2  22 2309.45 176.364  21
   2  -2  22 2145.35 138.715   7
  -2   2 -22 2292.36 141.405  29
   2   2  22 2161.05 229.363  17
  -2  -2 -22 2351.20 137.238  28
  -2   2 -22 2289.73 199.021  45
   2  -2  22 1926.90 126.925  27
  -2   2 -22 2262.71 132.510  40
   2  -2  22 2138.07 165.513   9
   2  -2  22 2032.41 154.765  36
   2   2  22 2214.76 150.334  36
  -2   2 -22 2476.37 144.589  35
   2   2  23 4640.97 228.703  21
   2  -2  23 4439.33 191.442   7
  -2   2 -23 4812.58 196.677  29
  -2  -2 -23 5078.23 194.976  28
  -2   2 -23 4778.59 184.598  40
   2  -2  23 4839.03 237.642   9
   2  -2  23 4626.60 221.346  36
   2   2  23 4640.95 206.841  36
  -2   2 -23 5122.34 199.223  35
   2   2  24 3235.71 183.019  21
  -2   2 -24 2959.92 147.866  29
  -2  -2 -24 3019.90 146.306  28
   2  -2  24 2738.65 174.467   9
   2   2  24 2863.22 157.536  36
  -2   2 -24 2977.16 148.738  35
   2   2  25 83.6733 39.0406  21
  -2   2 -25 118.659 35.8950  29
  -2  -2 -25 160.795 40.1099  28
   2  -2  25 175.433 55.5983   9
  -2   2 -25 110.127 34.5220  35
   2   2  26 730.842 86.5075  21
  -2   2 -26 664.943 63.7493  29
  -2  -2 -26 759.918 69.4147  28
   2  -2  26 714.712 85.0984   9
  -2   2 -26 756.487 68.3914  35
   2   2  27 195.036 46.3888  21
  -2   2 -27 279.223 41.3703  29
  -2  -2 -27 235.324 38.0073  28
   2  -2  27 205.075 46.6677   9
  -2   2 -27 283.468 43.3184  35
   2  -2  28 210.741 43.7763   9
  -2   3  26 178.868 41.4554  34
   2   3 -26 159.731 33.0025  33
  -2  -3  26 168.220 37.7882  63
  -2  -3  26 172.246 40.7654  30
   2  -3 -26 202.339 34.6821  29
   2  -3 -26 188.921 34.1989  35
  -2   3  25 164.473 44.2831  34
   2   3 -25 233.672 40.4936  33
  -2  -3  25 178.051 42.5309  63
  -2  -3  25 220.093 49.2375  30
   2  -3 -25 204.337 37.6892  29
   2  -3 -25 239.250 40.3944  35
  -2  -3  24 877.038 86.0099  63
  -2  -3  24 788.592 86.2296  30
   2  -3 -24 801.017 71.8382  29
   2   3 -24 882.318 78.1194  33
   2  -3 -24 815.433 75.1734  35
  -2   3  24 883.873 91.0914  34
   2   3 -23 1690.12 111.257  33
  -2  -3  23 1590.21 122.212  30
   2  -3 -23 1656.09 106.487  29
   2   3 -23 1940.67 113.759  37
   2  -3 -23 1729.72 113.041  35
  -2   3  23 1873.66 135.504  34
  -2   3  22 644.432 82.3717  32
  -2  -3  22 541.268 76.9842  30
   2  -3 -22 590.329 69.3259  29
   2   3 -22 756.109 79.0477  37
   2   3 -22 653.585 75.8203  33
   2  -3 -22 670.835 75.5469  35
  -2   3  22 713.401 89.9357  34
  -2   3  21 73.7769 46.8344  34
   2   3 -21 119.072 41.4172  33
  -2   3  21 84.8593 43.8567  32
  -2  -3  21 12.0439 43.6053  30
   2  -3 -21 84.6060 36.7188  29
   2   3 -21 105.753 40.1590  37
   2  -3 -21 81.2586 40.4725  35
  -2   3  20 196.306 54.8748  34
   2   3 -20 230.693 53.4074  33
  -2  -3  20 243.997 55.0105  30
   2  -3 -20 295.022 54.5043  29
   2  -3 -20 238.338 49.0698  60
  -2   3  20 226.626 57.7700  38
  -2   3  20 343.794 109.604  15
   2   3 -20 308.900 55.4449  37
   2  -3 -20 207.795 46.2298  35
  -2  -3  19 121.889 43.3294  34
  -2   3  19 111.599 53.8829  34
   2   3 -19 126.371 41.2689  33
  -2  -3  19 110.106 49.2135  30
   2   3 -19 175.437 74.2121  19
   2  -3 -19 91.2221 35.4478  29
  -2  -3  19 218.342 78.5347   5
  -2   3  19 155.149 49.6230  39
  -2   3  19 72.7543 38.0879  38
  -2   3  19 142.985 87.4933  15
   2   3 -19 147.523 47.8792  37
   2  -3 -19 150.776 40.6367  60
   2  -3 -19 129.418 43.0129  35
  -2  -3  18 6.80704 31.4078  34
  -2   3  18 26.3912 40.4597  34
   2   3 -18 50.6112 39.2733  33
  -2  -3  18-10.1845 41.2990  30
   2  -3 -18 27.0150 29.5870  60
   2   3 -18 37.5228 42.9149  19
   2  -3 -18 8.49842 26.0567  29
  -2  -3  18 11.6874 77.3129   5
  -2   3  18 28.2459 34.2066  39
  -2   3  18 7.30739 31.0620  38
  -2   3  18 89.4410 54.1486  15
   2   3 -18 6.84564 35.9293  37
   2  -3 -18 52.8577 35.1943  35
  -2   3  17 844.596 102.154  34
   2   3 -17 818.892 89.9550  33
   2  -3 -17 818.567 86.7534  60
  -2  -3  17 858.861 106.480  30
   2  -3 -17 817.928 93.3820  29
   2   3 -17 731.990 145.558  19
  -2  -3  17 863.086 160.837   5
  -2   3  17 908.864 102.940  39
  -2   3  17 675.075 91.5437  38
  -2   3  17 918.997 157.910  15
   2   3 -17 940.121 100.421  37
   2  -3 -17 967.174 102.342  35
  -2  -3  17 953.904 101.865  34
  -2   3  16 1716.83 142.906  34
   2   3 -16 1688.11 127.218  33
  -2  -3  16 1692.49 149.601  30
   2   3 -16 1653.70 205.447  19
  -2  -3  16 1552.55 206.280   5
   2  -3 -16 1747.00 133.574  29
   2  -3 -16 1678.44 124.639  60
   2  -3 -16 1923.55 216.346   2
  -2   3  16 1974.47 227.450  15
  -2   3  16 1991.02 149.562  39
  -2   3  16 1582.00 137.589  38
   2   3 -16 1771.06 138.292  37
   2  -3 -16 1746.10 141.159  35
  -2  -3  16 1989.11 148.656  34
  -2   3  15 13838.6 389.624  34
  -2  -3  15 14744.5 418.441  30
   2  -3 -15 14092.8 345.931  60
  -2  -3  15 14631.2 614.092   5
   2  -3 -15 14616.6 369.701  29
   2  -3 -15 15697.0 610.534   2
  -2   3  15 14722.6 594.540  15
  -2   3  15 15609.3 407.768  39
   2   3 -15 14353.7 381.643  37
   2  -3 -15 14652.1 384.707  35
  -2  -3  15 15144.5 398.577  34
  -2   3  14 6854.52 272.304  34
  -2  -3  14 7264.57 297.779  30
   2  -3 -14 6929.88 241.617  60
  -2  -3  14 7278.83 434.004   5
   2  -3 -14 7261.15 264.054  29
   2  -3 -14 7617.13 425.592   2
  -2   3  14 6962.30 402.600  15
  -2   3  14 7569.53 285.193  39
  -2   3  14 6000.19 252.217  38
   2   3 -14 7373.32 270.413  37
   2  -3 -14 7407.41 277.740  35
  -2  -3  14 7551.26 282.685  34
  -2   3  13 1726.84 138.861  34
  -2  -3  13 1705.58 180.711  70
  -2  -3  13 1699.70 146.550  30
   2  -3 -13 1726.35 122.739  60
  -2  -3  13 1559.51 208.213   5
   2  -3 -13 1610.01 128.271  29
   2  -3 -13 1543.98 197.477   2
  -2   3  13 1712.36 141.492  39
  -2   3  13 1367.25 121.974  38
   2   3 -13 1636.22 133.721  37
   2   3 -13 1531.54 116.399  26
   2  -3 -13 1760.84 136.494  35
  -2  -3  13 1872.87 146.580  34
  -2   3  12 11827.1 413.677  71
  -2  -3  12 9488.00 411.713  70
  -2  -3  12 9046.19 472.745   5
  -2   3  12 8856.66 451.936  46
   2  -3 -12 9910.44 478.336   2
  -2   3  12 8850.98 304.292  39
  -2   3  12 7258.94 268.602  38
   2   3 -12 8636.22 268.876  26
   2   3 -12 10158.7 468.156  72
  -2  -3  11 993.203 137.425  70
  -2   3  11 603.332 114.359  48
  -2   3  11 747.543 138.448  46
  -2  -3  11 727.113 146.614   5
  -2   3  11 951.413 119.567  71
   2  -3 -11 801.629 138.572   2
  -2   3  11 776.049 95.6688  39
  -2   3  11 623.901 80.9628  38
   2   3 -11 783.082 85.2808  26
   2   3 -11 1051.36 158.006  72
   2   3 -10 611.773 117.955  72
  -2   3  10 629.365 95.2235  71
  -2  -3  10 607.234 108.638  70
   2  -3 -10 518.698 112.630   2
  -2   3  10 494.048 103.634  49
  -2   3  10 309.724 79.0629  48
  -2   3  10 441.597 108.716  46
  -2  -3  10 293.934 94.8735   5
  -2   3  10 454.509 72.0212  39
  -2   3  10 437.050 66.8892  38
   2   3 -10 440.857 68.2615  26
   2   3  -9 217.843 78.8763  72
  -2  -3   9 105.119 60.6680  62
   2  -3  -9 139.494 67.2226   2
  -2   3   9 140.871 64.2582  49
  -2   3   9 130.322 55.8935  48
  -2   3   9 78.4202 70.1634  46
  -2  -3   9 139.482 80.3331   5
  -2   3   9 136.545 42.6163  39
   2   3  -9 138.243 40.5629  26
  -2  -3   9 185.230 73.5240   4
   2   3  -8 57.4315 42.9732  72
  -2  -3   8-13.5216 42.6277  62
   2  -3  -8 38.8622 46.7949   2
  -2   3   8 47.6105 40.9492  49
  -2   3   8 1.96300 30.3762  48
  -2   3   8 19.0125 50.7535  46
  -2  -3   8 1.41156 45.2434   5
  -2   3   8 27.2635 27.2720  39
   2   3  -8 132.109 36.3999  26
  -2  -3   8 12.0311 40.4472   4
  -2  -3   7 931.779 130.421  62
  -2   3   7 1041.63 141.230  49
  -2   3   7 958.272 135.581  48
   2  -3  -7 1046.57 152.483   2
  -2   3   7 860.081 141.479  46
  -2   3   7 948.592 98.5831  39
   2   3  -7 1095.98 101.442  26
  -2  -3   7 943.290 129.438   4
   2   3  -7 1127.59 155.487  72
   2   3  -6 97.0606 44.7223  72
  -2  -3   6 86.5993 47.6766  62
   2  -3  -6 66.7783 48.5998   2
   2  -3  -6 94.0955 43.1481  19
  -2   3   6 93.3942 53.1673  49
  -2   3   6 40.4151 39.3398  48
  -2   3   6 99.8040 55.9379  46
  -2   3   6 40.6216 26.1496  39
  -2  -3   6 95.1387 58.7992   4
   2  -3  -5 870.611 115.187  19
  -2  -3   5 834.050 124.204  62
   2  -3  -5 954.092 142.026   2
  -2   3   5 778.595 122.926  49
  -2   3   5 840.185 124.758  48
  -2   3   5 777.127 129.642  46
  -2   3   5 946.792 95.9986  39
   2   3  -5 941.647 92.3151  26
  -2  -3   5 919.878 128.335   4
   2   3  -5 1053.66 145.469  72
   2  -3  -4 3224.83 216.155  19
  -2  -3   4 3016.91 223.410  62
  -2   3   4 3133.04 243.009  49
  -2   3   4 3384.96 247.899  48
  -2   3   4 2877.65 237.070  46
  -2   3   4 3073.52 237.503  43
  -2   3   4 3162.65 170.151  39
   2   3  -4 3280.22 252.838  72
   2   3  -4 3324.88 168.932  26
  -2  -3   4 3120.92 228.824   4
   2   3  -3 52.7334 59.4412  72
  -2  -3   3 153.146 72.7682  62
   2  -3  -3-3.72658 40.5344  19
  -2   3   3 413.059 87.0930  49
  -2   3   3 35.6496 48.5276  48
  -2   3   3 150.771 65.0885  43
  -2   3   3 96.6682 40.8901  39
   2   3  -3 435.482 70.8245  26
  -2  -3   3 144.562 82.4890   4
   2   3  -3 186.386 74.4092  23
   2  -3  -2 1039.18 123.858  19
  -2  -3   2 910.007 124.002  62
   2   3  -2 760.169 120.371  72
  -2   3   2 844.256 128.490  49
  -2   3   2 972.976 139.438  48
  -2   3   2 891.632 131.679  43
  -2   3   2 930.950 95.4120  39
  -2  -3   2 949.466 127.619   4
   2   3  -2 1034.27 97.5292  26
   2  -3  -2 1059.97 120.975  69
   2   3  -2 1025.99 134.331  23
  -2  -3   1 1213.83 86.8421  13
   2  -3  -1 882.774 110.276  69
   2  -3  -1 885.739 119.851  19
  -2  -3   1 1167.70 142.975  62
  -2   3   1 963.003 137.277  49
  -2   3   1 982.657 141.800  48
  -2   3   1 903.588 135.039  43
  -2   3   1 919.710 98.9124  39
  -2  -3   1 1256.29 149.471   4
   2   3  -1 1344.18 156.115  23
  -2  -3   0 6702.42 197.896  13
   2  -3   0 6716.86 314.330  19
  -2  -3   0 6319.54 315.819  62
  -2   3   0 6493.37 350.820  49
  -2   3   0 6527.33 348.366  48
  -2   3   0 6655.07 344.821  43
  -2  -3   0 6169.46 315.764   4
   2   3   0 7479.48 356.040  23
   2  -3   0 6140.78 284.306  69
  -2  -3  -1 13982.2 292.137  13
   2  -3   1 13130.7 414.730  69
   2   3   1 13243.9 484.109  20
  -2  -3  -1 12135.7 431.799  62
   2  -3   1 14123.8 447.335  19
  -2   3  -1 13318.6 497.286  48
  -2   3  -1 13371.6 492.618  43
  -2   3  -1 13614.0 342.566  41
  -2  -3  -1 13259.7 459.915   4
   2   3   1 13531.1 493.099  25
   2   3   1 14729.7 500.841  23
   2   3   1 15148.8 547.629  72
   2  -3   2 7654.83 316.608  69
   2   3   2 7837.07 367.782  20
   2  -3   2 8383.57 354.533  19
  -2  -3  -2 7827.48 351.482  62
  -2   3  -2 8057.02 387.509  48
  -2   3  -2 7879.59 378.073  43
  -2   3  -2 8028.37 263.901  41
  -2  -3  -2 8227.90 364.888   4
   2   3   2 8300.77 393.883  25
   2   3   2 8476.19 387.791  23
   2   3   2 8923.52 432.080  72
  -2  -3  -2 9063.04 238.649  13
   2   3   3 2328.85 202.012  20
   2  -3   3 2594.15 202.244  19
  -2  -3  -3 2494.24 201.259  62
   2  -3   3 2312.06 179.765  69
  -2   3  -3 2660.07 227.752  48
  -2   3  -3 2603.19 219.576  43
  -2  -3  -3 2686.10 217.893   4
  -2   3  -3 2445.40 148.103  41
   2   3   3 2463.46 218.265  25
   2   3   3 2556.07 218.834  23
   2   3   3 2517.68 238.734  72
  -2  -3  -3 2763.46 136.642  13
   2   3   4 5996.54 350.030  72
   2  -3   4 7358.90 332.216  19
  -2  -3  -4 5757.30 295.590  62
  -2   3  -4 6725.12 345.075  43
  -2   3  -4 6857.50 239.930  41
   2   3   4 6284.35 339.700  25
   2  -3   4 6475.66 295.694  69
  -2  -3  -4 6809.68 207.470  13
   2  -3   5 1369.81 149.638  19
   2  -3   5 1195.29 131.027  69
  -2  -3  -5 1233.85 142.925  62
  -2   3  -5 1248.21 148.954  50
  -2   3  -5 1209.10 145.999  43
  -2   3  -5 1284.80 106.124  41
   2   3   5 1151.34 151.865  25
   2  -3   5 1501.51 135.451   8
  -2  -3  -5 1423.51 100.099  13
  -2  -3  -6 1845.81 167.911  62
  -2   3  -6 1945.92 185.532  50
  -2   3  -6 2158.86 184.886  44
  -2   3  -6 2003.47 187.859  43
   2   3   6 2035.07 197.999  25
   2   3   6 1960.72 196.875  24
   2  -3   6 2033.15 153.825   8
  -2  -3  -6 2183.43 121.435  13
  -2  -3  -7 1477.60 154.707  62
  -2   3  -7 1489.58 161.132  50
  -2   3  -7 1656.57 165.049  44
   2   3   7 1418.00 169.913  25
   2   3   7 1439.89 171.542  24
   2  -3   7 1636.99 142.894   8
  -2  -3  -7 1480.91 103.303  13
   2  -3   8 19282.1 373.615   7
   2   3   8 16434.2 565.191  71
  -2   3  -8 20082.3 562.183  51
  -2   3  -8 18562.6 571.830  50
  -2   3  -8 19437.7 556.515  44
   2   3   8 17458.3 587.797  25
   2   3   8 18828.1 612.073  24
   2  -3   8 19048.3 482.441   8
  -2  -3  -8 18376.6 353.357  13
   2  -3   9 15354.0 340.851   7
  -2   3  -9 15544.1 501.208  51
  -2   3  -9 14991.5 520.791  50
  -2   3  -9 15624.8 484.111  45
  -2   3  -9 15387.6 500.833  44
  -2   3  -9 14933.9 329.627  40
  -2  -3  -9 14538.3 303.143  14
   2   3   9 14600.2 545.491  24
   2  -3   9 15341.2 445.170   8
  -2  -3  -9 14771.0 320.232  13
   2   3  10 5166.11 335.776  71
   2  -3  10 6412.89 224.314   7
  -2   3 -10 6485.49 331.159  51
  -2   3 -10 6544.90 347.959  50
  -2   3 -10 6260.26 310.428  45
  -2   3 -10 6476.90 330.306  44
  -2   3 -10 6369.03 219.062  40
  -2  -3 -10 6376.93 203.853  14
   2   3  10 6220.93 366.374  24
   2  -3  10 6578.67 299.447   8
  -2  -3 -10 6060.86 207.980  13
  -2   3 -11 13542.4 472.081  51
  -2   3 -11 13037.9 493.445  50
  -2   3 -11 13304.7 457.024  45
   2  -3  11 12938.8 324.893   7
  -2   3 -11 13445.3 477.688  44
  -2   3 -11 13266.6 313.085  40
  -2  -3 -11 12935.7 294.830  14
   2   3  11 12401.2 518.654  24
   2  -3  11 13098.3 427.288   8
  -2  -3 -11 13115.6 305.136  13
   2  -3  12 9220.87 278.930   7
   2   3  12 9639.21 348.693  21
  -2  -3 -12 10293.1 279.865  31
   2  -3  12 9584.56 256.410  64
  -2   3 -12 9845.04 395.764  45
  -2   3 -12 9506.77 404.917  44
   2  -3  12 9781.84 281.185  27
  -2   3 -12 9543.48 265.754  40
   2   3  12 9561.82 327.670  36
   2   3  12 8556.76 436.135  24
   2  -3  12 9299.70 366.423   8
  -2  -3 -12 9361.77 256.129  13
   2   3  13 1724.20 150.206  21
   2  -3  13 1752.51 125.495   7
  -2  -3 -13 1946.67 121.949  31
   2  -3  13 1832.16 116.084  64
  -2  -3 -13 1798.90 121.084  28
  -2   3 -13 1887.59 177.940  45
  -2   3 -13 1541.99 167.132  44
   2  -3  13 1712.52 123.378  27
  -2   3 -13 1676.00 113.843  40
   2  -3  13 1700.88 144.786   9
   2   3  13 1673.26 141.370  36
   2  -3  13 1811.85 166.176   8
  -2  -3 -13 1810.82 113.885  13
   2   3  14 2056.74 164.020  21
   2  -3  14 2039.34 136.762   7
  -2  -3 -14 2281.56 133.484  31
   2  -3  14 2084.79 122.904  64
  -2  -3 -14 2018.79 127.599  28
  -2   3 -14 2240.44 195.300  45
  -2   3 -14 1941.31 189.312  44
   2  -3  14 2238.66 139.406  27
  -2   3 -14 2109.41 126.033  40
   2  -3  14 1857.79 152.452   9
   2   3  14 1989.53 153.363  36
   2  -3  14 1866.65 169.324   8
  -2  -3 -14 2181.19 126.024  13
   2  -3  15 702.464 85.0104   7
   2   3  15 622.639 99.8140  21
   2  -3  15 633.062 72.8853  64
  -2  -3 -15 602.690 76.2134  28
  -2   3 -15 687.888 114.584  45
  -2   3 -15 715.941 118.116  44
   2  -3  15 621.649 81.7422  27
  -2   3 -15 744.911 80.3511  40
  -2  -3 -15 739.176 81.3735  31
   2  -3  15 668.355 99.5882   9
   2   3  15 670.660 92.0339  36
  -2  -3 -15 804.248 80.2939  13
   2  -3  15 629.959 106.258   8
   2   3  16 6918.23 297.000  21
   2  -3  16 6756.02 249.582   7
  -2  -3 -16 7706.58 238.222  31
  -2   3 -16 7434.49 349.510  57
  -2  -3 -16 7052.60 238.645  28
  -2   3 -16 7223.28 350.932  45
   2  -3  16 6898.39 242.605  27
  -2   3 -16 6947.98 227.193  40
   2  -3  16 6542.44 283.047   9
   2   3  16 6963.47 273.230  36
   2  -3  16 6539.09 317.994   8
  -2   3 -16 7438.18 253.294  35
  -2  -3 -16 7353.87 225.470  13
   2   3  17 1477.81 142.144  21
   2  -3  17 1401.39 116.824   7
  -2  -3 -17 1673.48 112.661  31
  -2   3 -17 1568.20 165.495  57
   2   3  17 1410.85 197.348  17
  -2  -3 -17 1442.60 111.025  28
  -2   3 -17 1341.06 153.265  45
   2  -3  17 1391.52 116.079  27
  -2   3 -17 1478.21 106.741  40
   2  -3  17 1307.54 129.624   9
   2   3  17 1443.79 127.610  36
  -2  -3 -17 1542.99 104.216  13
  -2   3 -17 1420.37 113.687  35
   2   3  18 2023.91 159.039  21
   2  -3  18 1934.53 136.040   7
  -2  -3 -18 2361.23 129.076  31
  -2   3 -18 2078.75 184.820  57
   2   3  18 2083.29 230.672  17
  -2  -3 -18 1919.69 125.766  28
  -2   3 -18 1981.08 181.979  45
   2  -3  18 2002.07 133.106  27
  -2   3 -18 2089.69 123.086  40
   2  -3  18 1793.22 149.718   9
   2   3  18 2274.89 156.201  36
  -2   3 -18 2175.02 137.163  35
   2  -3  19 1414.45 112.679   7
   2   3  19 1449.00 134.716  21
  -2  -3 -19 1634.69 105.571  31
   2   3  19 1510.20 193.902  17
  -2  -3 -19 1489.49 109.639  28
  -2   3 -19 1632.93 168.542  45
   2  -3  19 1429.89 110.474  27
   2  -3  19 1392.24 130.707   9
   2   3  19 1358.80 118.682  36
  -2   3 -19 1614.52 114.042  35
   2  -3  20 689.895 79.6599   7
   2   3  20 680.907 92.2873  21
  -2  -3 -20 651.297 73.0215  28
   2  -3  20 535.963 66.4066  27
   2  -3  20 599.849 86.5060   9
   2   3  20 693.129 83.8979  36
  -2   3 -20 770.387 80.4803  35
   2   3  21 198.366 54.9642  21
  -2   3 -21 186.373 43.4743  29
  -2  -3 -21 205.100 43.9410  28
   2  -3  21 105.138 33.8688  27
   2  -3  21 198.532 54.3666   9
  -2   3 -21 186.029 45.6436  35
   2   3  22 137.807 45.6071  21
  -2   3 -22 193.920 45.8168  29
  -2  -3 -22 173.295 40.3920  28
   2  -3  22 136.539 43.3895   9
  -2   3 -22 239.256 45.4917  35
   2   3  23 54.5402 34.2529  21
  -2   3 -23 81.0002 30.4844  29
  -2  -3 -23 87.2156 31.8750  28
   2  -3  23 25.3692 35.9485   9
  -2   3 -23 108.012 33.3884  35
   2   3  24 173.589 45.8382  21
  -2   3 -24 193.045 39.9160  29
  -2  -3 -24 163.614 35.4590  28
   2  -3  24 173.962 44.9855   9
  -2   3 -24 206.797 37.4647  35
   2   3  25 247.449 52.5735  21
  -2   3 -25 297.551 43.8023  29
  -2  -3 -25 219.556 39.6676  28
   2  -3  25 269.273 51.1784   9
  -2   3 -25 289.222 42.2567  35
  -2  -3 -26 100.615 25.4773  28
   2  -3  26 102.929 34.4504   9
  -2  -4  23 463.864 52.7249  63
   2   4 -23 526.817 51.5526  37
  -2   4  23 496.106 61.5701  34
  -2   4  22 79.5642 33.6687  34
  -2   4  22 114.568 35.5793  32
  -2  -4  22 111.065 34.5100  63
   2  -4 -22 130.445 26.5870  60
   2   4 -22 68.7444 26.2943  37
  -2   4  21 26.0166 31.0342  34
  -2   4  21 26.4822 27.9863  32
  -2  -4  21 51.0298 27.7413  63
   2  -4 -21 60.8060 26.4656  60
   2   4 -21 60.4994 26.2024  37
  -2   4  20 409.444 64.2645  34
  -2   4  20 395.246 64.1424  32
  -2  -4  20 317.697 57.1605  63
   2  -4 -20 383.916 51.1297  60
   2   4 -20 424.736 55.9833  37
  -2   4  19 282.449 54.8501  34
  -2  -4  19 257.696 53.3485  63
   2  -4 -19 261.334 46.5568  60
  -2   4  19 303.294 59.6569  38
   2   4 -19 320.164 54.4644  37
  -2   4  18 320.759 63.0576  34
  -2  -4  18 400.709 70.2058  63
   2  -4 -18 400.224 57.9942  60
  -2   4  18 355.568 61.5184  38
   2   4 -18 409.232 62.4637  37
   2  -4 -17 1870.72 119.514  60
   2  -4 -17 1903.33 118.570  29
  -2  -4  17 1972.29 143.319  63
  -2   4  17 2158.88 149.622  39
  -2   4  17 1700.33 129.934  38
   2   4 -17 1965.82 132.824  37
  -2   4  17 1741.32 131.388  34
  -2   4  16 1450.92 121.400  34
  -2  -4  16 1317.10 125.034  63
   2  -4 -16 1690.29 116.852  60
   2  -4 -16 1612.33 113.530  29
  -2   4  16 1547.91 130.772  39
  -2   4  16 1209.53 112.879  38
   2   4 -16 1576.53 121.246  37
   2   4 -16 1517.30 110.956  26
  -2  -4  16 1747.73 126.639  34
  -2   4  15 3784.49 195.264  34
  -2  -4  15 3955.03 206.959  63
   2  -4 -15 4012.01 181.398  60
   2  -4 -15 4335.67 187.091  29
  -2   4  15 4241.82 213.337  39
   2   4 -15 4039.24 191.718  37
   2   4 -15 4233.56 186.472  26
  -2  -4  15 4046.17 193.278  34
  -2   4  14 1020.36 104.398  34
  -2  -4  14 1035.92 113.121  63
   2  -4 -14 1036.14 98.9653  60
   2  -4 -14 1206.95 105.083  29
  -2   4  14 1103.36 114.454  39
  -2   4  14 912.287 98.1517  38
   2   4 -14 1078.34 106.684  37
   2   4 -14 997.508 95.1247  26
  -2  -4  14 1138.61 109.044  34
  -2  -4  13 2674.78 175.062  63
   2  -4 -13 2532.56 149.130  60
   2  -4 -13 2851.41 157.364  29
  -2   4  13 2807.05 178.008  39
   2   4 -13 2820.54 165.042  37
   2   4 -13 2474.70 148.652  26
  -2  -4  13 2776.63 167.480  34
  -2  -4  12 2451.34 171.983  63
   2  -4 -12 2525.83 148.710  60
  -2   4  12 2754.59 179.770  39
  -2  -4  12 2682.68 218.202   4
   2   4 -12 2679.68 161.104  37
   2   4 -12 2656.81 155.337  26
  -2  -4  12 2850.96 170.726  34
  -2  -4  11 1637.26 142.194  63
  -2   4  11 2001.80 223.229  46
  -2   4  11 1772.41 142.812  39
  -2  -4  11 1513.75 165.220   4
   2   4 -11 1798.60 133.130  37
   2  -4 -11 1740.85 123.681  60
   2   4 -11 1818.42 131.120  26
  -2  -4  11 1901.72 141.334  34
  -2  -4  10 557.644 90.9504  63
   2  -4 -10 621.322 77.6360  60
  -2   4  10 634.178 130.543  46
  -2   4  10 633.259 87.5730  39
   2   4 -10 754.850 89.4595  37
   2   4 -10 590.878 75.9184  26
  -2  -4  10 808.831 125.793   4
  -2  -4  10 988.621 108.651  34
  -2  -4   9 584.363 81.8183  34
  -2  -4   9 516.119 85.1927  63
   2  -4  -9 575.755 73.8287  60
  -2   4   9 539.550 119.001  46
  -2   4   9 518.891 79.8729  39
   2   4  -9 590.264 80.9751  37
   2   4  -9 495.681 72.5967  26
  -2  -4   9 747.191 117.797   4
  -2  -4   8 598.037 89.5370  63
   2  -4  -8 626.283 78.9204  60
  -2   4   8 652.521 133.867  46
  -2   4   8 602.594 86.3550  39
   2   4  -8 1022.74 114.380  37
   2   4  -8 603.424 76.9344  26
  -2  -4   8 714.762 117.432   4
  -2  -4   8 743.380 91.7380  34
  -2  -4   7 1445.39 130.429  63
   2  -4  -7 1656.13 103.008  65
   2  -4  -7 1450.23 114.897  60
  -2   4   7 1349.92 182.939  46
  -2  -4   7 1572.59 171.575   4
  -2   4   7 1522.56 132.461  39
   2   4  -7 1566.07 123.140  26
   2   4  -7 1586.15 180.840  23
  -2  -4   7 1679.25 135.524  34
  -2  -4   6 4990.54 233.833  63
   2  -4  -6 4947.19 204.286  60
   2  -4  -6 5595.61 185.743  65
  -2   4   6 4879.49 334.717  46
  -2   4   6 5694.40 350.893  43
  -2  -4   6 5156.13 307.565   4
  -2   4   6 5531.64 243.470  39
   2   4  -6 5391.39 225.956  26
   2   4  -6 5430.00 334.165  23
  -2  -4   6 5373.25 236.127  34
  -2  -4   5 5746.23 247.322  63
   2  -4  -5 6075.31 192.340  65
  -2   4   5 5991.20 366.320  48
  -2   4   5 5596.46 358.272  46
  -2   4   5 6412.71 370.575  43
  -2  -4   5 6130.30 339.686   4
  -2   4   5 6030.75 253.321  39
   2   4  -5 6364.22 247.266  26
   2   4  -5 6351.62 361.587  23
  -2  -4   5 6159.85 251.372  34
   2  -4  -4 2361.10 125.410  65
  -2  -4   4 2541.18 144.863  32
  -2  -4   4 2095.38 158.002  63
  -2   4   4 1828.95 209.013  48
  -2   4   4 1884.33 211.697  43
  -2  -4   4 2500.54 229.173   4
  -2   4   4 1818.44 139.870  39
   2   4  -4 2246.63 153.757  26
   2   4  -4 2179.76 223.614  23
  -2  -4   4 2428.69 170.672  34
  -2  -4   3 6066.37 215.508  32
  -2   4   3 5819.76 362.128  48
  -2   4   3 5707.80 353.456  43
  -2  -4   3 5500.79 321.659   4
   2   4  -3 5307.28 228.835  26
   2  -4  -3 5569.35 191.182  65
   2   4  -3 5711.61 345.133  23
  -2  -4   3 5670.34 242.803  34
   2  -4  -2 5215.94 185.857  65
   2  -4  -2 3474.13 246.093  69
  -2  -4   2 5537.41 209.250  32
  -2   4   2 3546.22 288.929  48
  -2   4   2 3623.76 289.920  43
  -2  -4   2 5839.19 337.754   4
   2   4  -2 4515.70 217.908  27
   2   4  -2 8274.24 438.904  23
  -2  -4   2 6277.70 256.456  34
   2  -4  -1 30544.9 715.852  69
  -2  -4   1 31231.6 484.979  32
   2  -4  -1 30268.7 430.168  65
  -2   4   1 30728.0 827.403  48
  -2   4   1 32034.2 822.853  43
   2   4  -1 30389.9 540.666  27
   2   4  -1 31365.3 811.297  25
   2   4  -1 31283.0 806.307  23
  -2  -4   1 29931.3 543.964  34
  -2  -4   0 12720.2 319.703  32
   2  -4   0 12072.2 276.610  65
  -2   4   0 7388.14 405.124  43
   2   4   0 9623.50 314.481  27
   2   4   0 12805.2 550.388  25
   2   4   0 13155.6 549.988  23
  -2  -4   0 11999.7 353.725  34
  -2  -4  -1 12996.7 320.194  32
   2  -4   1 12669.8 282.468  65
  -2   4  -1 10835.5 493.576  48
  -2   4  -1 10702.1 479.854  43
  -2   4  -1 11733.1 338.796  41
   2   4   1 11008.5 324.748  27
   2   4   1 12317.9 521.529  25
   2   4   1 11609.0 506.580  23
  -2  -4  -1 11803.7 345.535  34
  -2  -4  -2 8883.62 264.934  32
   2  -4   2 8871.92 238.696  65
  -2   4  -2 7232.91 407.988  48
  -2   4  -2 7658.01 400.729  43
   2  -4   2 9356.24 256.333  64
   2   4   2 9139.73 450.324  25
   2   4   2 8786.90 444.631  23
  -2  -4  -2 8264.69 234.061  13
  -2  -4  -2 7682.10 282.692  34
  -2  -4  -3 10107.6 282.818  32
   2  -4   3 10732.5 257.766  65
   2  -4   3 11481.5 280.010  64
  -2   4  -3 10952.8 481.702  50
  -2   4  -3 10349.1 465.022  43
   2   4   3 10232.4 475.353  25
  -2  -4  -3 10296.8 262.691  13
  -2  -4  -3 9348.43 314.872  34
  -2  -4  -4 7930.24 248.838  32
   2  -4   4 7896.55 220.255  65
   2  -4   4 8728.02 245.613  64
  -2   4  -4 8249.65 416.126  50
  -2   4  -4 8243.29 394.562  44
   2   4   4 7581.66 408.936  25
   2   4   4 8025.92 433.745  24
  -2  -4  -4 7780.79 230.157  13
  -2  -4  -5 1076.34 98.2824  32
   2  -4   5 1257.12 95.8438  65
   2  -4   5 1216.01 101.191  64
  -2   4  -5 902.134 135.530  44
  -2  -4  -5 1130.83 94.2952  31
   2   4   5 791.166 137.698  25
   2   4   5 903.101 156.775  24
  -2  -4  -5 1107.57 91.0266  13
  -2  -4  -6 3080.77 158.233  32
  -2  -4  -6 3448.88 157.495  31
   2  -4   6 3243.17 154.703  64
  -2   4  -6 3497.71 240.109  45
  -2   4  -6 3127.48 239.899  44
   2  -4   6 3242.13 141.900  65
   2   4   6 2836.58 254.627  25
   2   4   6 3210.08 196.870  36
   2   4   6 3172.40 276.193  24
  -2  -4  -6 3155.31 152.102  13
  -2  -4  -7 6075.31 219.812  32
  -2  -4  -7 6474.21 218.854  31
   2  -4   7 6096.21 208.165  64
  -2   4  -7 6299.89 320.501  45
  -2   4  -7 6486.77 341.951  44
   2   4   7 5680.94 357.400  25
   2   4   7 5911.15 264.073  36
   2   4   7 5993.50 376.903  24
  -2  -4  -7 6013.22 207.082  13
  -2  -4  -8 1629.19 119.570  32
  -2  -4  -8 1701.93 115.875  31
   2  -4   8 1759.27 120.674  64
  -2   4  -8 1591.38 166.760  45
  -2   4  -8 1608.69 177.404  44
   2   4   8 1408.25 140.281  36
   2   4   8 1324.42 185.679  24
  -2  -4  -8 1561.15 110.711  13
  -2  -4  -9 12716.4 318.020  32
   2  -4   9 13441.5 313.893  64
  -2   4  -9 14387.2 484.866  45
  -2   4  -9 14242.6 505.773  44
   2  -4   9 12733.1 315.462  27
   2   4   9 13169.6 389.690  36
  -2  -4  -9 14149.8 323.998  31
   2   4   9 12864.1 556.512  24
  -2  -4  -9 13165.0 309.375  13
  -2  -4 -10 14242.6 338.368  32
  -2  -4 -10 14933.8 332.956  31
   2  -4  10 14489.2 324.568  64
  -2   4 -10 15268.8 497.416  45
  -2   4 -10 15042.2 520.255  44
   2  -4  10 13801.4 331.576  27
   2   4  10 13889.3 395.392  36
   2   4  10 12994.7 558.251  24
  -2  -4 -10 13707.9 320.847  13
  -2  -4 -11 1949.20 128.476  32
  -2  -4 -11 2066.61 128.460  31
   2  -4  11 2197.36 132.260  64
  -2   4 -11 2266.08 196.113  45
   2  -4  11 1944.08 131.541  27
   2   4  11 2080.52 155.612  36
   2   4  11 1867.67 219.734  24
  -2  -4 -11 2109.23 125.065  13
   2   4  12 5926.11 272.856  21
  -2  -4 -12 6401.02 218.714  31
   2  -4  12 5971.68 210.859  64
  -2   4 -12 6402.43 321.032  45
   2  -4  12 5645.92 252.236   9
   2  -4  12 5709.17 216.940  27
   2   4  12 5924.67 253.147  36
  -2  -4 -12 6119.47 209.827  13
   2  -4  12 5702.91 220.703   7
   2   4  13 2880.54 188.777  21
  -2  -4 -13 3110.81 152.341  31
   2  -4  13 2947.68 146.854  64
  -2   4 -13 3300.70 240.593  57
  -2   4 -13 3203.87 230.651  45
   2  -4  13 2770.46 151.750  27
   2  -4  13 2609.86 172.042   9
   2   4  13 2901.83 175.538  36
  -2  -4 -13 2871.83 144.258  13
   2  -4  13 2716.75 153.977   7
   2   4  14 1030.86 118.322  21
  -2  -4 -14 1177.81 95.4685  31
   2  -4  14 1110.81 93.5938  64
  -2  -4 -14 1074.37 91.5134   3
  -2   4 -14 1168.77 145.003  45
   2  -4  14 929.892 105.542   9
   2   4  14 1164.10 115.133  36
  -2  -4 -14 1030.38 86.6328  13
   2  -4  14 950.709 94.5211   7
   2   4  15 3896.71 213.924  21
  -2  -4 -15 4269.14 172.509  31
   2  -4  15 3923.84 162.699  64
  -2  -4 -15 3786.09 167.219   3
  -2  -4 -15 4148.16 160.718  60
   2  -4  15 3449.01 194.090   9
   2   4  15 3960.43 197.642  36
  -2  -4 -15 3974.80 163.617  13
  -2   4 -15 4582.38 186.169  35
   2   4  16 722.229 94.5194  21
   2  -4  16 568.999 64.5742  64
  -2  -4 -16 644.225 71.7556   3
   2  -4  16 530.247 79.6329   9
   2   4  16 555.644 74.8356  36
  -2  -4 -16 636.953 66.7429  13
  -2  -4 -16 612.124 67.0883  31
   2  -4  17 130.167 36.0353  64
  -2  -4 -17 122.805 32.5599  31
  -2  -4 -17 85.4982 30.9964  28
   2  -4  17 100.501 42.5331   9
   2   4  17 78.7350 41.3187  21
   2   4  18 26.7909 40.3080  21
  -2  -4 -18 104.421 30.0577  31
  -2  -4 -18 95.7006 31.8667  28
   2  -4  18 163.656 45.5092   9
   2   4  19 357.138 63.2878  21
  -2  -4 -19 362.035 48.3268  31
  -2  -4 -19 331.448 48.9291  28
   2  -4  19 281.973 55.9088   9
   2   4  20 140.637 48.4811  21
  -2  -4 -20 91.1354 27.7620  31
  -2   4 -20 59.3036 28.0482  29
  -2  -4 -20 85.8755 29.3632  28
   2  -4  20 50.0659 26.5707   9
   2   4  21 945.401 88.9678  21
  -2  -4 -21 845.339 61.9033  31
  -2   4 -21 1014.26 80.2165  29
  -2  -4 -21 854.474 65.9339  28
   2  -4  21 899.963 84.6770   9
   2   4  22 475.444 61.4140  21
  -2   4 -22 576.489 58.1977  29
  -2  -4 -22 435.214 47.0843  28
   2  -4  22 485.044 60.7455   9
  -2   5  18 277.432 46.9266  32
  -2  -5  18 252.170 39.4291  63
   2  -5 -18 325.016 40.9335  60
   2   5 -18 361.062 44.4581  37
  -2  -5  17 238.266 40.8990  63
   2  -5 -17 260.125 38.9889  60
   2   5 -17 293.611 44.9461  37
   2   5 -17 308.662 42.1792  27
  -2  -5  16 517.670 63.5158  63
   2  -5 -16 611.105 59.0034  60
   2   5 -16 632.951 61.9780  27
   2   5 -16 570.491 61.3175  37
  -2  -5  15 706.101 74.5373  63
   2  -5 -15 868.176 71.7384  60
   2   5 -15 791.870 71.8435  27
   2   5 -15 717.227 68.4246  37
  -2  -5  14 603.487 72.4684  63
   2  -5 -14 575.671 62.4264  60
   2   5 -14 563.306 63.4895  27
   2   5 -14 532.704 62.8470  37
  -2  -5  13 428.292 60.5766  34
  -2  -5  13 537.060 72.1117  63
   2  -5 -13 430.527 55.9513  60
   2   5 -13 551.742 67.3892  27
   2   5 -13 423.696 57.7124  37
  -2  -5  12 982.145 98.6300  63
   2  -5 -12 1034.80 84.3868  60
   2   5 -12 1165.78 94.5471  27
   2   5 -12 957.559 84.0268  37
  -2  -5  12 1168.58 94.6616  34
  -2  -5  11 583.632 80.1397  63
   2  -5 -11 581.740 65.8685  60
   2   5 -11 635.861 73.8309  27
  -2  -5  11 556.963 70.9292  34
  -2  -5  10 148.520 50.1634  34
  -2  -5  10 140.028 42.7569  63
   2  -5 -10 96.3899 32.6178  60
   2   5 -10 157.910 44.0076  27
  -2  -5   9 303.398 56.0725  34
  -2  -5   9 220.907 51.5888  63
   2  -5  -9 348.198 54.0074  60
   2   5  -9 381.442 59.4013  27
  -2  -5   8 311.155 57.6225  34
  -2  -5   8 254.887 59.7855  63
   2  -5  -8 286.445 48.9990  60
  -2  -5   8 303.912 50.3834  11
   2  -5  -8 250.012 39.4971  65
  -2   5   8 347.385 65.0185  39
   2   5  -8 314.627 57.6918  27
   2  -5  -7 822.821 70.1512  65
  -2  -5   7 705.091 85.7729  63
  -2  -5   7 1034.85 87.6637  11
   2   5  -7 801.423 85.6305  27
  -2  -5   7 820.407 89.8326  34
   2  -5  -6 972.009 76.4091  65
  -2  -5   6 867.634 98.1439  63
  -2  -5   6 1140.27 96.4559  11
   2   5  -6 996.216 99.2280  27
   2   5  -6 1111.96 152.721  25
  -2  -5   6 1057.13 103.322  34
   2  -5  -5 1705.72 101.400  65
  -2  -5   5 1483.37 125.852  63
   2   5  -5 1541.03 121.904  27
   2   5  -5 1874.02 200.180  25
  -2  -5   5 1660.66 131.967  34
   2  -5  -4 3086.44 136.049  65
  -2  -5   4 2689.29 161.809  63
  -2   5   4 3605.81 192.810  41
   2   5  -4 2979.93 168.303  27
   2   5  -4 3547.99 271.966  25
  -2  -5   4 3385.65 182.725  34
   2  -5  -3 354.927 56.9579  65
  -2  -5   3 378.825 74.1453  63
   2   5  -3 350.248 71.7039  27
   2   5  -3 571.815 147.041  25
  -2  -5   3 617.282 96.7499  34
  -2  -5   2 481.104 79.5391  34
  -2  -5   2 435.404 63.0151  32
   2  -5  -2 429.366 55.4467  65
   2   5  -2 339.284 61.5068  27
   2   5  -2 484.289 105.463  25
  -2  -5   1 1022.94 90.3028  32
   2  -5  -1 932.583 79.5731  65
   2   5  -1 796.564 88.7287  27
  -2  -5   0 3828.85 165.737  32
   2  -5   0 3536.67 146.605  65
  -2  -5  -1 2396.05 135.018  32
   2  -5   1 2357.27 121.762  65
   2   5   1 2698.32 251.419  25
  -2  -5  -2 361.549 63.1900  32
   2  -5   2 467.341 60.0645  65
   2  -5   2 333.186 55.6347  64
   2   5   2 328.155 111.733  25
  -2  -5  -3 537.187 66.9245  32
   2  -5   3 535.855 58.4329  65
   2  -5   3 544.309 63.9233  64
   2   5   3 569.780 86.8569  36
   2   5   3 318.187 95.1689  25
  -2  -5  -4 386.269 58.4282  32
   2  -5   4 382.020 52.7333  65
   2  -5   4 391.278 55.1398  64
  -2  -5  -4 391.200 60.2533  11
   2   5   4 377.778 73.0525  36
   2   5   4 370.858 94.9461  25
  -2  -5  -5 323.251 47.1896  13
  -2  -5  -5 357.095 55.0575  32
   2  -5   5 316.922 47.8006  65
   2  -5   5 319.672 50.7165  64
  -2  -5  -5 373.003 56.6556  11
   2   5   5 320.265 63.4689  36
   2   5   5 357.551 99.8225  25
  -2  -5  -6 75.5766 26.9480  13
   2  -5   6 14.5803 22.5748  65
   2  -5   6 75.1352 32.5670  64
  -2  -5  -6 101.259 34.7977  11
   2   5   6 17.1353 35.2251  36
   2  -5   7 1433.20 89.1328  65
  -2  -5  -7 1873.59 108.176  31
   2  -5   7 1925.13 116.248  64
  -2  -5  -7 1644.56 107.879  11
   2   5   7 1886.91 141.148  36
  -2  -5  -7 1734.87 105.165  13
  -2  -5  -8 690.005 67.6056  31
   2  -5   8 761.519 76.4570  64
   2   5   8 627.177 84.9240  36
  -2  -5  -8 711.335 69.9973  13
  -2  -5  -9 4974.07 174.203  31
   2  -5   9 5404.32 187.210  64
   2   5   9 5042.75 217.887  36
   2   5  10 1648.06 138.939  21
  -2  -5 -10 1398.53 94.0506  31
   2  -5  10 1572.98 104.761  64
  -2  -5 -10 1594.42 102.182  60
   2   5  10 1409.21 119.101  36
  -2  -5 -11 9577.27 235.536  31
   2  -5  11 9780.49 243.894  64
   2   5  11 9865.85 314.861  21
  -2  -5 -11 9888.29 238.366  60
   2   5  11 9809.69 287.814  36
   2   5  12 3978.58 199.202  21
  -2  -5 -12 3942.67 149.989  31
   2  -5  12 4125.03 158.361  64
  -2  -5 -12 4128.18 151.417  60
   2   5  12 4324.49 187.124  36
   2   5  13 2701.63 159.294  21
  -2  -5 -13 2701.32 121.894  31
   2  -5  13 2904.57 127.527  64
  -2  -5 -13 2773.76 121.490  60
   2   5  14 566.664 77.3751  21
  -2  -5 -14 596.774 57.8968  31
   2  -5  14 596.563 59.8364  64
  -2  -5 -14 588.040 56.5864  60
   2  -5  14 533.656 68.0965   9
   2  -5  15 85.4969 27.0493  64
  -2  -5 -15 61.7771 22.6463  31
  -2  -5 -15 68.0381 21.8953  60
   2   5  15 57.0136 33.2157  21
   2  -5  15 89.8938 37.7452   9
   2   5  16 56.2444 31.9152  21
   2  -5  16 61.1560 24.4413  64
  -2  -5 -16 35.5484 18.2011  31
  -2  -5 -16 68.8581 22.5129  60
   2  -5  16 83.8020 32.3361   9
   2   5  17 391.312 55.7215  21
  -2   5 -17 515.039 53.3289  29
   2  -5  17 397.279 52.4029   9
  -2  -6   8 38.7398 23.0319  63
  -2  -6   7 159.030 34.9991  63
  -2  -6   7 84.0406 21.5104  11
   2   6  -7 92.0782 26.7386  27
  -2  -6   6 142.547 36.1328  63
  -2  -6   6 83.8681 19.7048  11
   2  -6  -6 150.608 25.0839  65
   2   6  -6 136.114 30.3392  27
   2  -6  -5 220.534 33.7700  65
  -2  -6   5 242.844 42.0356  63
  -2  -6   5 231.075 33.9416  11
   2   6  -5 277.925 41.8063  27
   2  -6  -4 325.366 38.7379  65
  -2  -6   4 344.359 50.2118  63
  -2  -6   4 331.142 41.7881  11
   2  -6  -3 580.810 50.2938  65
  -2  -6   3 535.254 60.5531  63
  -2  -6   3 490.279 51.9261  11
  -2  -6   2 1373.60 82.7904  11
   2  -6  -2 1296.59 73.8806  65
   2  -6  -1 960.148 64.5178  65
  -2  -6   1 855.237 67.4091  11
   2  -6   0 1559.06 79.9883  65
  -2  -6   0 1454.80 85.8231  11
   2  -6   1 951.300 64.4600  65
   2   6   1 1026.50 89.6885  36
   2  -6   2 165.667 31.4145  65
  -2  -6  -2 100.157 30.5374  11
   2   6   2 148.257 43.6247  36
   2  -6   3 821.690 57.6925  65
  -2  -6  -3 732.934 59.1995  11
  -2  -6  -3 872.147 58.3619  60
   2   6   3 867.120 75.1786  36
   2  -6   4 247.879 35.6545  65
   2  -6   4 232.186 35.3051  64
  -2  -6  -4 163.481 29.6787  60
  -2  -6  -4 148.530 29.2181  11
   2   6   4 228.292 45.0928  36
   2  -6   5 362.387 37.6500  65
   2  -6   5 411.921 42.0751  64
  -2  -6  -5 339.584 37.3819  60
  -2  -6  -5 299.500 38.0580  11
   2   6   5 439.708 54.6669  36
   2   6   6 249.016 48.4292  21
   2  -6   6 323.720 35.5017  65
   2  -6   6 326.025 38.5064  64
  -2  -6  -6 322.831 36.9509  60
   2   6   6 355.422 48.5634  36
   2   6   7 200.121 45.3962  21
   2  -6   7 239.746 33.0769  64
  -2  -6  -7 228.342 31.1017  60
   2   6   8 135.240 35.5340  21
  -2  -6  -8 70.8633 20.4367  60
   3   0 -26 884.402 61.6844  33
  -3   0  26 898.166 75.9689  34
   3   0 -25 1799.12 94.4009  33
  -3   0  25 1517.61 103.070  34
  -3   0  24 479.057 65.4470  34
   3   0 -24 444.189 52.4003  33
   3   0 -23 1144.81 85.1976  33
  -3   0  23 1172.17 102.918  34
  -3   0  22 10.0117 33.2602  34
   3   0 -22-0.47866 22.9550  33
  -3   0  21 0.56108 32.9375  34
   3   0 -21-16.3039 28.7332  33
  -3   0  20 211.998 56.7881  34
   3   0 -20 162.577 44.5370  33
  -3   0  20 312.154 92.2403  15
  -3   0  19-8.54296 45.6994  34
   3   0 -19 18.9614 25.4437  33
  -3   0  19 57.1738 64.8074  15
  -3   0  18 281.843 62.1649  34
   3   0 -18 356.142 59.2964  33
   3   0 -18 341.123 92.6369  19
  -3   0  18 452.588 131.014  15
  -3   0  17-8.76963 37.2443  34
   3   0 -17 2.46113 31.4173  33
  -3   0  17-1.02720 32.9822  32
   3   0 -17-103.567 59.5812  19
  -3   0  17 17.5002 61.4763  15
  -3   0  16 28.1290 40.8819  34
   3   0 -16 20.9979 29.1525  33
  -3   0  16 29.8603 35.2582  32
   3   0 -16-29.1504 55.8130  19
  -3   0  16 48.6688 64.5885  15
  -3   0  15 165.159 58.2306  34
   3   0 -15 164.977 53.2614  33
  -3   0  15 122.366 48.9719  32
   3   0 -15 177.530 84.9449  19
  -3   0  15 212.891 94.8007  15
   3   0 -14 6890.53 252.941  33
  -3   0  14 7417.08 275.107  32
   3   0 -14 7881.61 426.264  19
   3   0 -14 7829.40 254.612  60
  -3   0  14 7303.68 432.699  15
  -3   0  14 6918.66 280.562  34
   3   0 -13 8871.92 284.177  33
  -3   0  13 9506.19 313.175  32
   3   0 -13 10007.4 481.611  19
   3   0 -13 9726.63 286.499  60
  -3   0  13 9428.97 489.307  15
  -3   0  13 9268.94 320.577  34
   3   0 -12 4826.74 212.532  33
  -3   0  12 5102.00 230.237  32
   3   0 -12 5376.16 349.349  19
   3   0 -12 5245.35 212.365  60
  -3   0  12 5271.66 363.775  15
  -3   0  12 5367.28 243.835  34
  -3   0  11 2253.84 219.944  66
   3   0 -11 2066.33 218.772  19
  -3   0  11 1996.31 226.561  15
  -3   0  11 2395.01 155.144  39
  -3   0  10 5453.51 334.972  66
   3   0 -10 5145.36 342.854  19
  -3   0  10 5475.17 231.771  39
  -3   0   9 589.473 117.018  66
   3   0  -9 606.017 122.695  19
  -3   0   9 751.602 90.1891  39
   3   0  -8 436.410 100.024  19
  -3   0   8 490.602 75.5722  39
  -3   0   8 531.258 103.081  66
  -3   0   7 868.257 132.382  66
   3   0  -7 631.789 119.334  19
  -3   0   7 822.384 94.9591  39
   3   0  -6 3628.59 265.433  19
  -3   0   6 3488.86 254.843  66
  -3   0   6 3351.05 183.512  39
  -3   0   5 1143.71 149.179  66
   3   0  -5 1271.15 156.051  19
  -3   0   5 1259.25 115.994  39
   3   0  -4 575.357 95.8405  71
  -3   0   4 445.898 97.3988  66
   3   0  -4 519.417 93.5070  20
   3   0  -4 490.343 99.0706  19
  -3   0   4 514.955 75.0533  39
   3   0  -3 1282.52 139.602  71
  -3   0   3 1230.62 147.115  66
   3   0  -3 1093.73 131.277  20
   3   0  -3 1156.66 147.015  19
  -3   0   3 1207.59 110.954  39
   3   0  -2 1355.26 144.207  71
  -3   0   2 1790.55 203.850  66
   3   0  -2 1252.16 142.955  20
   3   0  -2 1276.69 154.276  19
  -3   0   2 1561.31 126.789  39
   3   0  -1 6579.44 315.811  71
  -3   0   1 7079.07 352.923  66
   3   0  -1 6615.08 324.100  20
  -3   0   1 6803.87 254.620  39
   3   0   0 16513.7 498.365  71
   3   0   0 17046.8 519.867  20
  -3   0   0 17999.6 365.257  41
  -3   0   0 17621.2 404.731  39
   3   0   1 9327.91 385.369  71
   3   0   1 9851.84 403.270  20
  -3   0  -1 9950.19 277.742  41
  -3   0  -1 10041.3 309.510  39
   3   0   2 5328.09 292.942  71
  -3   0  -2 6435.94 329.373  66
   3   0   2 5797.30 307.804  20
   3   0   2 5684.87 201.027  18
  -3   0  -2 6040.60 217.929  41
   3   0   3 768.727 122.880  71
  -3   0  -3 917.030 136.926  66
   3   0   3 567.411 115.615  20
   3   0   3 770.889 87.2584  18
  -3   0  -3 715.887 82.0191  41
  -3   0  -4 4904.62 281.260  66
   3   0   4 4875.73 285.211  20
   3   0   4 4521.39 182.030  18
  -3   0  -4 4697.37 192.857  41
   3   0   4 4365.08 270.453  71
  -3   0  -5 617.140 105.283  66
   3   0   5 588.348 102.844  20
   3   0   5 737.173 78.8911  18
  -3   0  -5 714.692 82.9079  41
   3   0   6 528.694 101.616  71
   3   0   6 398.702 85.7463  68
  -3   0  -6 462.190 87.1970  66
   3   0   6 560.929 101.895  20
   3   0   6 604.483 72.0220  18
  -3   0  -7 1870.25 122.815  13
   3   0   7 1820.45 181.799  68
  -3   0  -7 2195.75 189.564  66
   3   0   7 2048.99 198.587  71
   3   0   7 2125.03 130.411  18
   3   0   8 5117.98 312.382  71
  -3   0  -8 5856.29 308.887  66
   3   0   8 6007.31 217.881  18
   3   0   9 7919.63 394.957  71
  -3   0  -9 8651.57 372.446  66
   3   0   9 9086.36 269.867  18
   3   0  10 270.605 88.0061  71
   3   0  10 113.086 54.0187  68
  -3   0 -10 304.865 83.0454  66
   3   0  10 361.648 61.0598  18
   3   0  11 1479.46 113.590  18
  -3   0 -11 1377.12 109.946  28
   3   0  11 1482.90 110.404  27
  -3   0 -11 1398.92 107.582  14
   3   0  12 7007.45 243.206  18
  -3   0 -12 6483.94 233.772  28
   3   0  12 6987.17 237.473  27
  -3   0 -12 6383.33 229.277  14
   3   0  13 8633.20 275.769  18
  -3   0 -13 7956.54 264.644  28
   3   0  13 9322.06 273.155  27
   3   0  13 8973.14 307.938  36
  -3   0 -13 8238.48 257.542  14
   3   0  14 2590.56 156.746  18
  -3   0 -14 2471.32 149.959  28
   3   0  14 2558.45 151.202  27
   3   0  14 2648.82 173.292  36
  -3   0 -14 2354.25 142.357  14
  -3   0 -15 19999.6 409.155  28
  -3   0 -15 20701.6 388.535  40
   3   0  15 20749.8 401.888  27
   3   0  15 20087.3 464.901  36
  -3   0 -15 19995.6 396.776  14
  -3   0 -16 27518.7 472.834  28
  -3   0 -16 26844.5 444.007  40
   3   0  16 28021.0 458.456  27
   3   0  16 26452.9 533.693  36
  -3   0 -16 25785.8 443.318  14
  -3   0 -17 6598.72 234.241  28
  -3   0 -17 6165.13 214.240  40
   3   0  17 6954.93 226.743  27
   3   0  17 6491.70 267.443  36
  -3   0 -17 6413.29 220.053  14
  -3   0 -18 120.874 42.2954  28
  -3   0 -18 62.3214 28.0815  40
   3   0  18 178.730 45.8746  27
   3   0  18 208.585 60.2475  36
  -3   0 -18 170.995 44.6736  14
  -3   0 -19-19.9189 30.6297  28
  -3   0 -19-21.8688 30.1309  40
   3   0  19 9.67848 25.6296  27
   3   0  19 3.66624 37.2331  36
  -3   0 -19-33.5379 31.4667  14
  -3   0 -20-4.80981 25.8132  28
   3   0  20-39.9176 36.5370  36
  -3   0 -21 47.9403 30.1768  28
   3   0  21 31.4358 32.8153  36
  -3   0 -22 894.794 74.3213  28
   3   0  22 747.268 83.5374  36
  -3   0 -23 28.2246 23.3284  28
   3   0  23 43.3586 31.2425  36
  -3   0 -24 514.177 52.1661  28
   3   0  24 397.594 55.7722  36
   3   0  25 148.449 35.1187  36
   3   1 -26 1548.59 80.4063  33
  -3   1  26 1488.03 92.2787  34
   3   1 -25 2338.89 106.652  33
   3  -1 -25 2483.41 109.561  29
  -3  -1  25 2426.44 121.169  34
  -3   1  25 2538.10 128.937  34
   3  -1 -24 1754.61 91.5854  33
   3   1 -24 1669.85 97.8934  33
   3  -1 -24 1670.92 98.4312  29
  -3  -1  24 1614.14 106.864  34
  -3   1  24 1684.08 113.546  34
  -3  -1  23 38.3734 33.7591  34
  -3   1  23 33.0847 30.3790  34
   3  -1 -23 62.2607 28.9107  33
   3   1 -23 63.8332 31.3924  33
   3  -1 -23 84.3311 30.8274  29
  -3  -1  22 215.482 48.6639  34
  -3   1  22 226.186 51.8009  34
   3  -1 -22 237.670 43.7893  33
   3   1 -22 266.431 51.3807  33
   3  -1 -22 177.864 42.8238  29
  -3  -1  21 134.809 44.6573  34
  -3   1  21 113.396 42.7008  34
   3  -1 -21 118.763 32.3905  33
   3   1 -21 142.709 40.4951  33
   3  -1 -21 126.323 36.8653  29
  -3  -1  20 88.9662 45.0420  34
  -3   1  20 114.834 43.1983  34
   3  -1 -20 96.3686 31.3842  33
   3   1 -20 99.2842 32.5277  33
  -3   1  20 127.044 41.6817  32
   3  -1 -20 107.707 32.3994  29
  -3  -1  19 134.785 48.2625  34
  -3   1  19 108.954 41.5458  34
   3  -1 -19 164.123 40.7245  33
   3   1 -19 163.470 41.3271  33
  -3   1  19 135.103 39.7395  32
   3  -1 -19 142.774 39.9968  29
  -3  -1  19 142.613 61.5647  15
  -3   1  19 153.040 77.5631  15
  -3  -1  18 224.210 53.3171  34
  -3   1  18 244.159 57.5799  34
   3  -1 -18 302.190 52.9432  33
   3   1 -18 210.419 49.0693  33
  -3   1  18 224.689 54.3467  32
   3  -1 -18 290.052 74.5992  19
   3   1 -18 333.377 85.0752  19
   3  -1 -18 275.270 54.4763  29
  -3  -1  18 317.040 97.9184  15
  -3   1  18 265.253 94.6770  15
  -3  -1  17 414.523 69.5490  34
  -3   1  17 390.632 71.9712  34
   3  -1 -17 435.912 64.6598  33
   3   1 -17 485.366 68.9848  33
  -3   1  17 499.189 74.4351  32
   3  -1 -17 464.224 63.0175  60
   3  -1 -17 398.133 98.4486  19
   3   1 -17 388.981 98.2118  19
   3  -1 -17 474.790 68.7044  29
  -3  -1  17 270.040 92.6217  15
  -3   1  17 427.292 113.925  15
  -3  -1  16-16.5462 50.9457  34
  -3   1  16 33.5300 35.4893  34
   3  -1 -16 12.7071 30.9321  33
   3   1 -16 48.5792 34.3481  33
  -3   1  16 76.6563 38.7433  32
   3  -1 -16 19.4251 25.7778  60
   3  -1 -16 101.644 69.7772  19
   3   1 -16-28.6286 45.0655  19
   3  -1 -16 7.64172 26.5306  29
  -3  -1  16 56.4914 56.4553  15
  -3   1  16 52.3966 59.4327  15
   3   1 -16 56.9993 32.5472  37
  -3  -1  15 39.2943 46.0265  34
  -3   1  15 140.241 56.0660  34
   3  -1 -15 98.2852 48.4546  33
   3   1 -15 135.396 43.2112  33
  -3   1  15 149.005 55.0377  32
   3  -1 -15 136.019 44.7041  60
   3  -1 -15 151.450 65.3137  19
   3   1 -15 46.7961 53.6943  19
   3  -1 -15 117.174 44.9464  29
  -3  -1  15 129.410 79.6501  15
  -3   1  15 157.027 77.5970  15
   3   1 -15 82.3161 40.3658  37
   3  -1 -14 6303.88 239.083  33
  -3  -1  14 6925.36 250.642  32
  -3   1  14 6786.42 270.595  32
   3   1 -14 5969.90 235.892  33
   3  -1 -14 7131.80 396.677  19
   3   1 -14 6258.98 384.974  19
   3  -1 -14 6375.73 236.319  60
  -3  -1  14 6450.12 406.001  15
  -3   1  14 6269.34 396.394  15
   3   1 -14 6354.89 237.936  37
  -3  -1  14 6486.87 268.049  34
  -3   1  14 6599.55 268.169  34
   3  -1 -13 4374.42 198.418  33
   3   1 -13 4410.83 200.597  33
  -3  -1  13 4498.01 206.214  32
  -3   1  13 4841.46 231.024  32
   3  -1 -13 4739.83 323.376  19
   3   1 -13 4371.16 319.507  19
   3  -1 -13 4328.72 196.676  60
  -3  -1  13 4428.24 336.703  15
  -3   1  13 5049.54 232.718  39
   3   1 -13 4533.81 201.060  37
  -3  -1  13 4271.48 218.778  34
   3  -1 -12 1816.80 133.171  33
   3   1 -12 1916.08 137.219  33
  -3  -1  12 2048.40 141.352  32
  -3   1  12 2328.18 162.146  32
   3  -1 -12 2347.57 230.211  19
   3   1 -12 2011.28 215.366  19
   3  -1 -12 1999.27 134.550  60
  -3  -1  12 2014.87 232.782  15
  -3   1  12 2228.26 157.726  39
   3   1 -12 2130.45 139.263  37
  -3  -1  12 1864.03 147.405  34
  -3  -1  11 295.284 62.5878  34
   3  -1 -11 298.034 58.0386  33
   3   1 -11 277.025 65.2120  33
  -3  -1  11 304.541 60.9000  32
  -3   1  11 322.339 65.6635  32
   3   1 -11 348.987 62.5153  60
   3  -1 -11 327.368 62.2624  60
   3  -1 -11 245.122 79.0912  19
   3   1 -11 320.741 94.0416  19
  -3  -1  11 96.8459 69.8316  15
  -3   1  11 274.762 61.8199  39
   3   1 -11 298.861 59.4269  37
  -3  -1  10 1253.32 171.287  66
   3  -1 -10 1052.44 153.421  19
   3   1 -10 1067.84 158.237  19
  -3   1  10 1039.63 113.457  39
  -3  -1  10 1031.50 158.836  15
  -3  -1   9 143.111 62.9498  66
   3  -1  -9 110.241 55.9870  19
   3   1  -9 214.365 86.4210  19
  -3  -1   9 158.564 79.0863  15
  -3   1   9 220.546 64.3697  39
  -3  -1   8 609.677 122.984  66
   3   1  -8 672.002 115.002  20
   3  -1  -8 390.913 93.2213  19
  -3  -1   8 469.078 110.600  15
  -3   1   8 477.003 81.0544  39
  -3  -1   7 40.0419 40.8557  66
   3   1  -7 59.3215 49.5044  20
   3  -1  -7 46.7475 50.0020  19
  -3  -1   7 98.6879 64.0394  15
  -3   1   7 59.4710 44.6738  39
  -3  -1   6 100.222 57.1615  66
   3   1  -6 61.0838 53.8703  20
   3  -1  -6 128.620 62.3808  19
  -3   1   6 148.370 52.2448  39
  -3  -1   5 4357.54 295.671  66
   3   1  -5 4202.73 273.949  20
   3  -1  -5 4467.74 297.546  19
  -3   1   5 4541.55 197.537  41
  -3   1   5 4397.26 217.204  39
  -3  -1   4 4774.84 317.430  66
   3   1  -4 4712.48 294.603  20
   3  -1  -4 4869.09 307.439  19
  -3   1   4 4974.51 207.722  41
  -3   1   4 4915.15 230.173  39
  -3  -1   3 5425.91 335.454  66
   3   1  -3 5458.48 318.791  20
   3  -1  -3 5620.80 325.463  19
  -3   1   3 5623.86 222.887  41
  -3   1   3 5658.76 244.983  39
   3   1  -2 623.926 136.019  20
   3  -1  -2 353.794 115.535  19
  -3   1   2 610.233 86.2407  41
  -3   1   2 659.223 97.2323  39
   3   1  -1 4320.27 255.197  71
   3  -1  -1 4723.53 271.949  71
  -3  -1   1 4286.73 285.322  66
   3   1  -1 4256.63 276.513  20
   3  -1  -1 4577.91 285.573  19
  -3   1   1 4702.08 203.981  41
  -3   1   1 4422.25 214.577  39
   3   1   0 4555.84 269.832  71
   3  -1   0 4959.58 281.497  71
  -3  -1   0 5403.97 320.125  66
   3   1   0 4729.33 298.825  20
   3  -1   0 4955.60 301.934  19
  -3   1   0 4985.56 210.683  41
  -3   1   0 4780.30 221.490  39
   3   1   1 5512.46 300.301  71
   3  -1   1 5838.27 304.522  71
  -3  -1  -1 6315.94 344.765  66
   3   1   1 5632.29 320.883  20
   3  -1   1 5375.91 301.630  19
  -3   1  -1 5813.00 228.382  41
  -3   1  -1 5549.73 236.447  39
   3  -1   2 5754.59 301.829  71
  -3  -1  -2 5387.96 207.832  13
  -3  -1  -2 5984.70 328.664  66
   3   1   2 5736.70 321.165  20
   3  -1   2 5467.36 297.017  19
  -3   1  -2 6127.38 233.877  41
  -3   1  -2 5675.52 236.465  39
   3   1   2 5650.85 310.766  71
   3   1   3 1576.48 172.144  71
   3  -1   3 1794.01 178.159  71
  -3  -1  -3 1607.60 121.818  13
  -3  -1  -3 1770.13 188.415  66
   3   1   3 1832.79 186.216  20
   3  -1   3 1757.91 170.693  19
  -3   1  -3 1889.98 132.852  41
  -3   1  -3 1669.08 131.205  39
   3   1   4 364.818 93.9134  71
   3  -1   4 557.340 101.441  71
  -3  -1  -4 509.704 72.1254  13
  -3  -1  -4 413.548 91.2571  66
   3   1   4 518.234 100.096  20
   3  -1   4 491.725 94.8331  19
  -3   1  -4 622.002 77.4771  41
  -3   1  -4 534.089 75.9631  39
   3   1   5 223.639 77.5500  71
   3  -1   5 162.594 63.3422  71
  -3  -1  -5 146.088 40.7740  13
   3  -1   5 124.396 56.2385  68
  -3  -1  -5 162.143 65.0352  66
   3   1   5 192.734 71.8666  20
  -3   1  -5 171.822 46.4070  41
  -3  -1  -5 190.404 44.0703  14
   3   1   6 71.3964 56.0193  71
   3  -1   6 204.946 68.9773  71
  -3  -1  -6 139.054 42.9787  13
   3  -1   6 154.237 52.6415  68
  -3  -1  -6 136.198 57.6445  66
   3   1   6 195.260 68.4942  20
   3  -1   6 171.403 42.4207  18
  -3   1  -6 202.429 48.2068  41
  -3   1  -6 156.789 41.2144  40
  -3  -1  -6 151.728 38.8313  14
   3   1   7 2671.49 233.472  71
  -3  -1  -7 2674.21 147.155  13
   3  -1   7 2763.69 214.022  71
   3  -1   7 2593.54 211.384  68
  -3  -1  -7 2928.49 222.432  66
   3   1   7 2887.24 228.898  20
   3  -1   7 3144.68 153.654  18
  -3   1  -7 3135.29 170.741  41
  -3   1  -7 2982.38 151.693  40
  -3  -1  -7 2730.10 143.265  14
  -3  -1  -8 828.536 88.4175  13
   3  -1   8 933.977 128.967  71
   3   1   8 770.971 133.695  71
   3  -1   8 798.159 120.587  68
  -3  -1  -8 1078.12 140.839  66
   3   1   8 951.180 134.814  20
   3  -1   8 1051.88 92.4748  18
   3   1   8 890.979 92.0295  18
  -3   1  -8 936.349 97.2869  41
  -3   1  -8 988.787 88.8096  40
  -3  -1  -8 906.664 83.9748  14
  -3  -1  -9 2925.49 151.519  13
   3   1   9 3161.40 261.786  71
   3  -1   9 3540.11 249.326  71
   3  -1   9 2940.05 233.102  68
  -3  -1  -9 3436.62 241.452  66
   3   1   9 3335.31 242.612  20
   3   1   9 3348.83 172.956  18
  -3   1  -9 3366.95 176.517  41
  -3   1  -9 3503.94 163.793  40
  -3  -1  -9 3256.77 157.128  14
  -3  -1 -10 1821.27 119.648  13
   3  -1  10 1941.58 187.989  71
  -3  -1 -10 1984.70 127.087  31
   3   1  10 2033.89 134.319  18
  -3  -1 -10 2036.32 131.309  28
  -3   1 -10 2001.71 134.411  28
  -3   1 -10 2134.81 129.087  40
   3  -1  10 2269.95 134.696  27
   3   1  10 1990.15 133.708  27
   3   1  10 2261.69 155.290  36
  -3  -1 -10 1902.94 119.455  14
  -3  -1 -11 95.8691 39.6801  31
   3   1  11 21.3445 29.8994  18
  -3  -1 -11 117.455 47.3165  28
  -3   1 -11 76.7164 40.3229  28
  -3   1 -11 131.255 43.6712  40
   3  -1  11 146.446 46.3454  27
   3   1  11-9.09000 40.2192  27
   3   1  11 122.242 55.3726  36
  -3  -1 -11 108.621 42.5399  14
  -3  -1 -12 5199.69 201.348  31
   3   1  12 4829.91 205.493  18
  -3  -1 -12 5007.57 202.294  28
  -3   1 -12 4799.31 209.167  28
  -3   1 -12 5292.99 203.791  40
   3  -1  12 5648.60 212.969  27
   3   1  12 5013.65 202.404  27
   3   1  12 5484.64 246.385  36
  -3  -1 -12 5036.88 196.803  14
  -3   1 -12 5190.64 210.166  35
  -3  -1 -13 1417.25 109.189  31
   3   1  13 1358.38 110.668  18
  -3  -1 -13 1548.47 114.699  28
  -3   1 -13 1314.36 112.377  28
  -3   1 -13 1413.12 108.909  40
   3  -1  13 1590.26 118.602  27
   3   1  13 1285.02 107.053  27
   3   1  13 1420.51 127.469  36
  -3  -1 -13 1472.48 111.183  14
  -3   1 -13 1315.22 108.222  35
  -3  -1 -14 4850.27 192.453  31
   3   1  14 4734.04 200.270  18
  -3  -1 -14 4870.98 197.288  28
  -3   1 -14 4715.42 204.428  28
  -3   1 -14 4770.41 195.288  40
   3  -1  14 5211.42 205.285  27
   3   1  14 4798.53 195.935  27
   3   1  14 5143.10 240.334  36
  -3  -1 -14 4669.68 191.076  14
  -3   1 -14 4391.73 187.589  14
  -3   1 -14 4954.11 204.428  35
   3   1  15 5432.30 215.746  18
  -3  -1 -15 5511.30 210.350  28
  -3   1 -15 5192.01 213.837  28
  -3   1 -15 5351.78 206.304  40
   3  -1  15 5973.50 219.623  27
   3   1  15 5504.74 204.807  27
  -3  -1 -15 5320.85 201.795  14
   3   1  15 5682.52 251.191  36
  -3   1 -15 5173.90 200.286  14
  -3   1 -15 5421.73 214.746  35
   3  -1  15 5582.21 285.964   8
   3   1  16 718.541 85.7902  18
  -3  -1 -16 611.107 75.2793  28
  -3   1 -16 710.789 83.1808  28
  -3   1 -16 789.842 83.4792  40
   3  -1  16 730.902 83.4491  27
  -3  -1 -16 690.359 75.0991  14
   3   1  16 717.837 94.3884  36
  -3   1 -16 752.648 80.1921  14
   3  -1  16 576.704 77.2312  36
  -3   1 -16 827.667 87.5618  35
   3   1  17 346.045 61.2168  18
  -3  -1 -17 266.209 51.8955  28
  -3   1 -17 304.069 61.8284  28
  -3   1 -17 327.711 55.0293  40
   3  -1  17 374.818 61.9623  27
   3  -1  17 275.650 58.0807  36
   3   1  17 441.740 76.6948  36
  -3  -1 -17 371.964 59.3270  14
  -3   1 -17 454.009 62.0063  14
  -3   1 -17 362.611 63.4273  35
  -3  -1 -18 4053.63 177.277  28
  -3   1 -18 4219.03 177.610  28
  -3   1 -18 3894.20 169.465  40
   3  -1  18 4024.15 171.916  27
  -3  -1 -18 4067.40 172.436  14
   3  -1  18 3527.26 189.269  36
   3   1  18 4238.44 212.962  36
  -3   1 -18 4025.52 177.671  35
  -3  -1 -19 2509.11 136.189  28
  -3   1 -19 2257.74 127.896  28
  -3   1 -19 2159.40 125.123  40
   3  -1  19 2135.23 125.438  27
  -3  -1 -19 2400.39 129.409  14
   3  -1  19 2057.06 143.504  36
   3   1  19 2153.26 148.754  36
  -3   1 -19 2161.83 127.102  35
  -3  -1 -20 650.666 68.3873  28
  -3   1 -20 583.574 65.6260  28
  -3   1 -20 583.876 66.7201  40
   3  -1  20 658.500 70.3583  27
   3  -1  20 645.231 83.1864  36
   3   1  20 731.225 90.9487  36
  -3   1 -20 744.160 75.9425  35
  -3  -1 -21 1214.31 91.1559  28
  -3   1 -21 1213.20 86.0723  28
  -3   1 -21 1151.49 86.9210  40
   3  -1  21 1127.32 85.5139  27
   3  -1  21 1104.18 101.275  36
   3   1  21 1247.86 107.892  36
  -3   1 -21 1243.80 92.3883  35
  -3  -1 -22 571.363 62.1759  28
  -3   1 -22 678.009 62.3482  28
   3  -1  22 504.307 54.6828  27
   3  -1  22 545.175 70.5728  36
   3  -1  22 474.294 67.2314   9
   3   1  22 495.079 67.5366  36
  -3   1 -22 531.074 60.9891  35
  -3  -1 -23 375.954 47.4969  28
   3  -1  23 286.377 52.9527   9
   3  -1  23 279.434 51.4413  36
   3   1  23 195.982 42.8924  36
  -3   1 -23 353.365 47.5637  35
  -3  -1 -24 19.6067 18.2699  28
   3  -1  24-47.8098 31.4546   9
   3  -1  24 5.35996 22.0461  36
   3   1  24-4.08303 23.1307  36
  -3   1 -24 38.2380 20.2612  35
   3   2 -24 567.216 55.0513  33
   3  -2 -24 553.233 52.6557  29
  -3  -2  24 501.209 54.9576  34
  -3   2  24 590.298 63.4003  34
   3   2 -23 1084.10 78.1650  33
   3  -2 -23 1151.67 80.2001  29
  -3  -2  23 1137.61 85.9297  34
  -3   2  23 1111.69 89.1132  34
  -3  -2  22 448.515 60.0638  34
  -3   2  22 388.024 58.6602  34
   3   2 -22 506.046 57.3162  33
  -3   2  22 527.687 62.8938  32
   3  -2 -22 463.934 55.3912  29
  -3  -2  21 304.022 54.9737  34
  -3   2  21 244.906 52.1160  34
   3   2 -21 268.055 46.3513  33
  -3   2  21 321.760 54.6933  32
   3  -2 -21 301.635 49.9366  29
  -3  -2  20 69.7908 37.1341  34
  -3   2  20 70.3773 31.7295  34
   3   2 -20 131.343 33.5350  33
  -3   2  20 74.6447 34.5143  32
   3  -2 -20 74.1544 30.8602  60
   3  -2 -20 71.8671 35.0023  29
   3   2 -20 61.0370 24.9462  37
  -3  -2  19 34.2843 32.7047  34
  -3   2  19 46.6948 35.3508  34
   3  -2 -19 11.7712 22.5896  33
   3   2 -19 47.7504 31.5112  33
   3  -2 -19 22.5115 23.8085  60
   3  -2 -19 5.58339 25.2982  29
   3   2 -19 1.70595 24.7133  37
  -3  -2  18 436.197 69.1135  34
  -3   2  18 283.243 58.5652  34
   3   2 -18 602.564 71.5682  33
   3  -2 -18 395.221 57.6784  33
  -3   2  18 498.999 72.5607  32
   3  -2 -18 303.762 52.4660  60
   3  -2 -18 327.623 55.2501  29
   3   2 -18 373.360 57.6332  37
  -3   2  17 400.350 70.0052  34
   3  -2 -17 525.873 65.3230  33
   3   2 -17 468.575 67.9076  33
  -3   2  17 550.509 78.9512  32
   3  -2 -17 511.949 68.2745  60
   3  -2 -17 538.276 72.4528  29
   3   2 -17 467.605 65.2170  37
  -3  -2  17 547.591 82.0799  34
   3  -2 -16 1862.37 120.531  33
   3   2 -16 1416.53 112.972  33
  -3   2  16 1853.19 142.240  32
   3  -2 -16 1848.86 185.424  19
   3  -2 -16 1796.51 121.986  60
   3  -2 -16 1865.62 132.336  29
  -3   2  16 2017.19 146.718  39
   3   2 -16 1846.94 129.145  37
  -3  -2  16 1835.13 141.315  34
  -3   2  16 1706.55 133.242  34
   3  -2 -15 3996.02 180.958  33
  -3   2  15 3996.75 206.437  32
   3  -2 -15 4378.76 291.359  19
   3  -2 -15 4037.55 184.734  60
   3  -2 -15 4144.62 195.347  29
  -3   2  15 4355.29 216.605  39
   3   2 -15 3715.25 185.371  37
  -3  -2  15 4079.95 208.313  34
   3  -2 -14 1219.72 106.274  33
  -3   2  14 1233.52 117.671  32
   3  -2 -14 1256.25 164.349  19
   3  -2 -14 1204.42 107.923  60
   3  -2 -14 1283.30 115.518  29
  -3   2  14 1385.47 127.377  39
   3   2 -14 1143.61 107.786  37
  -3  -2  14 1362.53 129.083  34
   3  -2 -13 2887.96 162.515  33
  -3   2  13 2918.51 182.652  32
   3  -2 -13 3122.18 253.542  19
   3  -2 -13 2852.39 162.196  60
   3  -2 -13 2967.47 172.204  29
  -3   2  13 3089.75 189.201  39
   3   2 -13 2819.30 166.823  37
  -3  -2  13 2805.75 180.783  34
   3  -2 -12 14641.2 351.307  33
  -3  -2  12 14184.1 342.066  32
  -3   2  12 14050.4 394.083  32
   3  -2 -12 14972.6 550.140  19
   3  -2 -12 13704.6 349.566  60
   3  -2 -12 14282.3 370.443  29
   3  -2 -12 15456.9 611.875   2
  -3   2  12 15012.4 414.758  39
   3   2 -12 12859.2 353.778  37
  -3  -2  12 13984.5 388.855  34
   3  -2 -11 3993.36 195.995  33
  -3  -2  11 3947.97 187.694  32
  -3   2  11 3822.89 210.299  32
   3   2 -11 3692.91 274.201  20
   3  -2 -11 4009.58 295.300  19
   3  -2 -11 3903.48 190.924  60
   3  -2 -11 4189.58 206.060  29
   3  -2 -11 4297.53 328.708   2
  -3   2  11 4337.35 227.078  39
   3   2 -11 3651.94 193.709  37
  -3  -2  11 3781.75 210.380  34
   3  -2 -10 11832.5 323.401  33
  -3  -2  10 11252.6 310.692  32
  -3   2  10 10872.7 349.333  32
   3   2 -10 10936.8 471.546  20
   3  -2 -10 12423.5 505.816  19
   3  -2 -10 10809.3 309.641  60
   3  -2 -10 11912.3 342.966  29
   3  -2 -10 12845.1 556.176   2
  -3   2  10 12130.4 336.587  41
  -3   2  10 11785.9 370.784  39
   3   2 -10 11081.0 327.995  37
  -3  -2  10 11088.6 344.268  34
   3  -2  -9 7950.04 264.913  33
  -3  -2   9 7310.36 253.058  32
  -3   2   9 7422.06 289.352  32
   3   2  -9 7495.51 392.978  20
   3  -2  -9 8231.91 411.885  19
   3  -2  -9 7218.79 253.501  60
   3  -2  -9 7618.04 273.159  29
   3  -2  -9 8686.22 459.973   2
  -3   2   9 7927.09 278.413  41
  -3   2   9 8001.62 306.246  39
   3   2  -9 7155.68 270.489  37
  -3  -2   9 7328.59 280.750  34
   3  -2  -8 4249.24 195.302  33
  -3  -2   8 3966.03 188.825  32
  -3   2   8 3957.57 212.507  32
   3   2  -8 3667.22 285.117  20
   3  -2  -8 4419.37 158.830  65
   3  -2  -8 4513.32 307.828  19
   3  -2  -8 3746.64 184.236  60
   3  -2  -8 4152.72 204.481  29
  -3   2   8 4013.06 198.866  41
  -3   2   8 4145.79 223.541  39
   3   2  -8 4066.75 200.622  37
  -3  -2   8 3863.65 204.424  34
   3  -2  -7 4922.32 212.706  33
  -3  -2   7 4632.74 202.556  32
  -3   2   7 4683.46 227.356  32
   3   2  -7 4975.82 322.569  20
   3  -2  -7 5374.95 332.346  19
   3  -2  -7 4441.36 200.217  60
   3  -2  -7 5142.74 223.223  29
  -3   2   7 5193.72 322.422  43
  -3   2   7 5009.47 222.282  41
  -3   2   7 5259.30 250.257  39
   3   2  -7 5301.95 224.791  27
   3   2  -7 4840.50 218.900  37
  -3  -2   7 4904.42 227.610  34
   3  -2  -6 2174.68 143.697  33
  -3  -2   6 2205.78 219.625  66
   3   2  -6 2113.15 217.758  20
   3  -2  -6 2151.85 214.402  19
  -3  -2   6 1910.62 204.435  62
  -3   2   6 2315.43 218.616  43
  -3   2   6 2105.76 147.217  41
  -3   2   6 2013.93 160.821  39
   3   2  -6 2109.35 147.787  37
  -3  -2   5 2254.96 129.151  13
  -3  -2   5 2671.43 238.779  66
   3   2  -5 2298.80 226.708  20
   3  -2  -5 2567.91 233.147  19
  -3  -2   5 2221.42 217.197  62
  -3   2   5 2753.69 239.051  43
  -3   2   5 2536.94 160.415  41
  -3   2   5 2594.97 179.010  39
  -3  -2   5 2065.55 197.386   4
  -3  -2   4 4100.41 174.439  13
  -3  -2   4 4794.57 319.821  66
   3   2  -4 4205.40 300.688  20
   3  -2  -4 4563.17 302.735  19
  -3  -2   4 3485.77 270.861  62
  -3   2   4 4596.47 308.887  43
  -3   2   4 4407.64 211.613  41
  -3   2   4 4405.76 229.459  39
  -3  -2   4 4070.76 276.835   4
  -3  -2   3 8760.14 255.935  13
  -3  -2   3 11382.5 493.220  66
   3   2  -3 9610.38 448.708  20
   3  -2  -3 10310.7 445.520  19
  -3  -2   3 7851.26 398.665  62
  -3   2   3 9732.18 445.680  43
  -3   2   3 9475.20 310.885  41
  -3   2   3 9224.08 324.657  39
  -3  -2   3 8590.34 393.635   4
  -3  -2   2 12840.3 312.353  13
  -3  -2   2 15359.9 557.760  66
   3   2  -2 13703.0 537.045  20
   3  -2  -2 14631.2 532.058  19
  -3  -2   2 11747.5 484.024  62
  -3   2   2 13528.5 527.230  43
  -3   2   2 14344.1 380.006  41
  -3   2   2 13502.9 391.920  39
  -3  -2   2 12963.9 479.040   4
  -3  -2   1 5141.66 204.156  13
   3   2  -1 4951.01 334.341  20
   3  -2  -1 4393.55 299.181  19
  -3  -2   1 4934.32 318.686  62
  -3   2   1 4098.01 296.677  43
  -3   2   1 4433.99 218.461  41
  -3   2   1 4556.71 229.920  39
  -3  -2   0 1102.96 104.546  13
  -3  -2   0 724.776 161.094  66
   3   2   0 643.497 146.221  20
   3  -2   0 620.660 121.018  19
  -3  -2   0 971.064 156.058  62
  -3   2   0 648.979 93.0205  41
  -3   2   0 717.449 100.244  39
  -3  -2  -1 642.372 81.6267  13
  -3  -2  -1 401.513 90.8931  66
   3   2   1 498.521 109.354  20
  -3  -2  -1 736.833 132.543  62
   3  -2   1 519.963 103.472  19
  -3   2  -1 494.346 79.2084  41
  -3   2  -1 650.111 90.3016  39
  -3  -2  -2 1069.97 97.3089  13
  -3  -2  -2 1059.74 139.195  66
   3   2   2 1199.18 159.391  20
   3  -2   2 1091.84 143.917  19
  -3  -2  -2 975.817 148.079  62
  -3   2  -2 1257.57 116.847  41
  -3   2  -2 1088.56 109.087  39
  -3  -2  -3 955.803 94.3487  13
  -3  -2  -3 1028.39 139.671  66
   3   2   3 941.864 142.149  20
   3  -2   3 951.012 132.746  19
  -3   2  -3 1022.71 105.431  41
  -3  -2  -4 3080.64 159.750  13
  -3  -2  -4 3211.37 239.372  66
   3   2   4 2928.79 239.376  20
   3  -2   4 3775.34 256.836  19
  -3   2  -4 3326.77 183.563  41
  -3  -2  -5 720.665 85.9920  13
   3   2   5 851.399 152.168  71
  -3  -2  -5 669.359 112.169  66
   3   2   5 633.306 114.937  20
   3  -2   5 867.461 125.407  19
  -3  -2  -5 709.036 82.7121  31
  -3   2  -5 758.978 113.779  44
  -3   2  -5 783.883 92.2617  41
   3   2   5 746.341 86.9876  27
   3  -2   5 1045.33 100.093  37
  -3  -2  -6 1533.77 116.248  13
   3   2   6 1540.39 180.038  71
   3   2   6 1705.34 180.016  20
   3  -2   6 1703.17 104.984  65
   3  -2   6 1863.91 183.189  19
  -3  -2  -6 1479.83 113.432  31
  -3   2  -6 1591.67 161.058  44
  -3   2  -6 1649.44 129.169  41
   3   2   6 1785.46 128.644  27
   3   2   6 1917.99 145.340  36
  -3  -2  -7 1953.43 130.087  13
   3   2   7 1982.20 192.488  20
   3  -2   7 2428.92 209.493  19
  -3  -2  -7 1901.66 128.043  31
  -3   2  -7 2015.93 184.081  44
  -3   2  -7 2039.44 144.445  28
  -3   2  -7 1972.75 140.805  41
  -3   2  -7 1982.13 133.981  40
   3  -2   7 2278.25 132.462  27
   3   2   7 1910.37 136.905  27
   3   2   7 2269.25 160.213  36
  -3  -2  -8 5120.36 203.265  13
   3   2   8 5321.41 308.807  20
  -3  -2  -8 5233.40 210.829  31
  -3   2  -8 5674.50 300.033  45
  -3   2  -8 5555.91 300.530  44
  -3   2  -8 5527.00 226.203  28
  -3   2  -8 5501.57 229.740  41
  -3   2  -8 5492.13 214.954  40
   3  -2   8 6009.80 215.138  27
   3   2   8 5190.19 214.988  27
  -3  -2  -8 5472.90 194.509  14
   3   2   8 5696.56 253.135  36
  -3  -2  -9 5948.22 218.445  13
  -3  -2  -9 6311.81 229.121  31
  -3   2  -9 6802.90 328.270  45
  -3   2  -9 6748.07 332.905  44
  -3   2  -9 6565.69 248.917  28
  -3   2  -9 6333.33 244.423  41
  -3   2  -9 6818.02 237.717  40
   3  -2   9 7032.21 235.044  27
   3   2   9 6290.94 234.270  27
  -3  -2  -9 6785.72 217.482  14
   3   2   9 6540.53 270.553  36
  -3  -2 -10 3402.57 164.962  13
  -3  -2 -10 3435.91 168.661  31
   3   2  10 2906.63 162.910  18
  -3   2 -10 3592.60 241.112  45
  -3   2 -10 3711.12 250.075  44
  -3   2 -10 3252.07 176.347  28
  -3   2 -10 3359.17 178.055  41
  -3   2 -10 3468.96 172.066  40
   3  -2  10 3851.96 176.627  27
   3   2  10 3307.08 168.858  27
  -3  -2 -10 3391.71 157.574  14
   3   2  10 3559.87 201.640  36
   3  -2  10 3656.18 235.814   8
  -3  -2 -11 8299.99 260.193  31
   3   2  11 7533.54 256.810  18
  -3   2 -11 8541.29 367.484  45
  -3   2 -11 9148.62 388.755  44
  -3   2 -11 8305.27 271.246  28
  -3   2 -11 7913.29 266.597  41
  -3   2 -11 8326.00 261.850  40
   3  -2  11 8996.02 269.703  27
   3   2  11 7741.97 248.075  27
  -3  -2 -11 8046.33 241.785  14
   3   2  11 8529.89 307.882  36
   3  -2  11 8420.71 350.998   8
  -3  -2 -11 8042.61 246.144  13
   3  -2  12 726.047 79.6967  64
  -3  -2 -12 583.500 76.8543  31
   3   2  12 498.179 71.8841  18
  -3   2 -12 609.481 105.191  45
  -3   2 -12 602.402 82.4407  28
  -3   2 -12 567.240 74.9174  40
   3  -2  12 795.151 85.7242  27
   3   2  12 520.870 68.3895  27
  -3  -2 -12 658.078 72.5827  14
   3   2  12 581.139 90.6494  36
   3  -2  12 691.552 111.088   8
  -3  -2 -12 588.475 72.9071  13
   3  -2  13 1617.28 106.737  64
  -3  -2 -13 1561.65 113.494  31
   3   2  13 1356.77 110.523  18
  -3   2 -13 1451.03 156.227  45
  -3  -2 -13 1528.27 110.538  28
  -3   2 -13 1383.37 112.726  28
  -3   2 -13 1472.02 112.659  40
   3  -2  13 1525.04 117.159  27
  -3  -2 -13 1483.56 105.828  14
   3   2  13 1566.04 134.898  36
  -3   2 -13 1504.26 119.447  35
   3  -2  13 1439.79 152.604   8
  -3  -2 -13 1471.01 106.009  13
  -3  -2 -14 778.691 79.0672  31
   3  -2  14 740.817 74.7417  64
   3   2  14 713.255 79.6955  18
  -3   2 -14 823.528 120.891  45
  -3  -2 -14 820.959 81.9911  28
  -3   2 -14 765.562 81.1521  28
  -3   2 -14 728.236 79.7639  40
   3  -2  14 957.665 93.0731  27
  -3  -2 -14 788.018 78.8175  14
   3   2  14 837.367 102.886  36
  -3   2 -14 900.055 91.6168  35
   3  -2  15 462.028 58.4440  64
  -3  -2 -15 395.622 57.4550  31
   3   2  15 433.550 64.4599  18
  -3  -2 -15 467.746 64.1147  28
  -3   2 -15 454.461 91.5344  45
  -3   2 -15 438.856 65.1896  28
  -3   2 -15 408.057 60.5055  40
   3  -2  15 414.837 63.7435  27
  -3  -2 -15 475.481 63.3836  14
   3   2  15 347.750 69.6561  36
  -3   2 -15 521.304 72.1133  35
   3  -2  16 3573.60 176.310   7
  -3  -2 -16 3887.48 163.833  31
   3   2  16 3321.55 160.704  18
  -3   2 -16 3530.68 230.530  45
  -3  -2 -16 3545.96 160.686  28
  -3   2 -16 3506.11 160.765  28
  -3   2 -16 3528.57 164.223  40
   3  -2  16 3481.91 167.443  27
  -3  -2 -16 3717.61 162.968  14
   3   2  16 3614.17 195.815  36
  -3   2 -16 3624.59 172.230  35
   3  -2  17 390.159 64.6939   7
  -3  -2 -17 286.834 48.0329  31
  -3  -2 -17 394.844 57.8913  28
  -3   2 -17 300.728 52.6428  28
  -3   2 -17 350.131 55.1360  40
   3  -2  17 333.157 57.5068  27
   3   2  17 333.274 63.6032  36
  -3  -2 -17 332.608 49.8198  14
  -3   2 -17 392.429 59.2339  35
  -3  -2 -18 697.415 70.5883  28
  -3   2 -18 671.860 67.6031  28
  -3   2 -18 620.774 69.2485  40
   3  -2  18 639.564 72.3675  27
   3   2  18 728.379 87.4436  36
  -3   2 -18 672.586 74.0085  35
  -3  -2 -19 1621.38 102.804  28
  -3   2 -19 1559.48 103.628  40
   3  -2  19 1357.09 100.902  27
   3  -2  19 1240.52 105.297  36
   3   2  19 1534.56 120.703  36
  -3   2 -19 1535.76 105.099  35
  -3  -2 -20 2751.05 128.577  28
  -3   2 -20 2706.91 130.125  40
   3  -2  20 2496.43 127.776  27
   3   2  20 2727.14 151.397  36
  -3   2 -20 2824.24 136.390  35
  -3  -2 -21 1447.21 89.7061  28
   3  -2  21 1327.94 88.8187  27
   3   2  21 1353.18 102.137  36
  -3   2 -21 1532.26 96.6310  35
  -3  -2 -22 1303.90 81.7345  28
   3  -2  22 1147.39 77.0625  27
   3   2  22 1215.16 93.2852  36
  -3   2 -22 1358.67 86.1389  35
  -3  -2 -23 1894.46 91.8118  28
   3   2  23 1746.20 102.389  36
  -3   2 -23 1845.28 92.2138  35
  -3  -3  22 15.7620 23.5647  63
  -3  -3  21 217.269 36.4597  34
  -3   3  21 271.275 46.1413  34
  -3   3  21 277.588 48.2676  32
  -3  -3  21 244.341 44.0651  63
   3  -3 -21 269.971 36.4792  60
   3   3 -21 280.876 40.3650  37
  -3  -3  20 20.1941 25.0125  34
  -3   3  20-18.6011 27.7450  34
  -3   3  20 5.90509 25.4419  32
  -3  -3  20 36.7869 30.5079  63
   3  -3 -20 11.0853 18.4940  60
   3  -3 -20-22.7900 23.2679  29
   3   3 -20 70.0864 25.5211  37
  -3  -3  19 321.843 51.6287  34
  -3   3  19 326.965 56.3828  32
  -3  -3  19 292.685 51.3819  63
   3  -3 -19 287.894 43.0450  60
   3  -3 -19 266.539 42.8548  29
   3   3 -19 310.363 46.9935  37
  -3  -3  18 148.118 44.5604  34
  -3   3  18 154.287 42.0493  32
  -3  -3  18 203.903 50.1740  63
   3  -3 -18 190.350 41.0121  60
   3  -3 -18 158.703 38.3911  29
   3   3 -18 141.611 37.0714  37
  -3   3  17 746.025 82.6551  32
  -3  -3  17 550.404 74.2318  63
   3  -3 -17 613.730 68.0283  60
   3  -3 -17 763.466 77.0999  29
   3   3 -17 635.338 70.3720  37
  -3  -3  17 603.327 75.8627  34
  -3  -3  16 276.053 61.1959  34
  -3   3  16 283.487 58.4250  32
  -3  -3  16 302.322 63.4088  63
   3  -3 -16 321.510 55.6261  60
   3  -3 -16 271.990 56.6669  29
   3   3 -16 277.443 50.5106  37
  -3   3  15 3289.75 176.931  32
  -3  -3  15 3128.94 170.557  63
   3  -3 -15 3196.59 158.127  60
   3  -3 -15 3409.16 168.312  29
  -3   3  15 3571.29 187.771  39
   3   3 -15 3036.25 159.490  37
  -3  -3  15 3394.25 175.936  34
  -3  -3  14 59.5973 42.8932  34
  -3   3  14 7.34050 36.5280  32
  -3  -3  14 103.293 50.3503  63
   3  -3 -14 55.8816 40.3350  60
   3  -3 -14 108.835 46.3962  29
  -3   3  14 40.3117 35.9791  39
   3   3 -14 166.954 49.0927  37
  -3   3  13 702.180 89.8911  32
  -3  -3  13 697.374 90.8404  63
   3  -3 -13 715.013 81.0394  60
   3  -3 -13 823.539 89.1157  29
  -3   3  13 701.323 81.3433  41
  -3   3  13 785.292 94.9319  39
   3   3 -13 619.894 80.1925  37
  -3  -3  13 682.020 116.553   4
  -3  -3  13 744.244 91.5593  34
  -3   3  12 1201.25 116.020  32
   3  -3 -12 1087.79 99.2468  60
  -3   3  12 1156.20 106.284  41
  -3   3  12 1150.58 117.003  39
   3   3 -12 1121.78 107.095  37
  -3  -3  12 1300.97 158.995   4
  -3  -3  12 1231.14 116.420  34
  -3   3  11 3295.47 188.485  32
   3  -3 -11 3909.23 258.665  19
   3  -3 -11 3334.08 171.934  60
  -3   3  11 4015.47 197.118  41
  -3   3  11 3377.93 194.723  39
   3   3 -11 3720.86 178.788  27
   3   3 -11 3253.64 177.360  37
  -3  -3  11 3624.27 267.010   4
  -3  -3  11 3728.06 194.285  34
  -3  -3  10 4189.15 176.548  32
  -3   3  10 3676.66 198.975  32
   3  -3 -10 3661.42 179.913  60
  -3   3  10 4065.05 202.106  41
  -3   3  10 3897.15 212.721  39
   3   3 -10 4029.30 191.149  27
   3   3 -10 3568.27 186.716  37
  -3  -3  10 3872.91 275.844   4
  -3  -3  10 4022.09 203.843  34
  -3  -3   9 4397.70 184.489  32
  -3   3   9 3684.59 201.247  32
   3   3  -9 3892.50 290.086  20
   3  -3  -9 4774.62 293.549  19
   3  -3  -9 3669.36 182.556  60
  -3   3   9 4286.01 209.006  41
  -3   3   9 4047.89 217.669  39
   3   3  -9 4174.04 197.139  27
   3   3  -9 4003.51 193.363  37
  -3  -3   9 4088.08 286.827   4
  -3  -3   9 4139.45 207.872  34
  -3  -3   8 2116.24 132.302  32
  -3   3   8 1659.29 134.866  32
   3   3  -8 1901.84 209.087  20
   3  -3  -8 2045.36 110.461  65
   3  -3  -8 2150.59 202.523  19
   3  -3  -8 1788.47 129.032  60
  -3   3   8 2117.72 149.082  41
  -3   3   8 1974.92 157.118  39
   3   3  -8 2059.89 142.237  27
   3   3  -8 1933.51 141.432  37
  -3  -3   8 2024.12 206.266   4
  -3  -3   8 2076.95 150.637  34
  -3  -3   7 1649.63 119.679  32
  -3   3   7 1379.51 125.943  32
   3   3  -7 1540.61 189.372  20
   3  -3  -7 1584.45 100.708  65
   3  -3  -7 1789.22 186.981  19
   3  -3  -7 1423.94 117.604  60
  -3   3   7 1614.46 132.317  41
  -3   3   7 1470.86 134.729  39
   3   3  -7 1560.24 128.867  27
   3   3  -7 1455.24 124.563  37
  -3  -3   7 1510.01 179.923   4
  -3  -3   7 1560.51 132.072  34
  -3  -3   6 4510.50 191.802  32
   3   3  -6 4563.67 319.270  20
   3  -3  -6 4734.80 168.979  65
   3  -3  -6 5439.65 319.386  19
   3  -3  -6 4342.17 196.608  60
  -3   3   6 5151.43 335.977  43
  -3   3   6 4654.76 221.994  41
  -3   3   6 4524.04 232.117  39
   3   3  -6 4908.59 219.844  27
   3   3  -6 4173.40 201.419  37
  -3  -3   6 4539.02 300.029   4
  -3  -3   6 4491.95 216.420  34
  -3  -3   5 3600.09 175.294  32
   3   3  -5 3555.22 291.156  20
   3  -3  -5 3712.27 152.525  65
   3  -3  -5 3443.20 260.074  19
   3  -3  -5 3184.72 171.496  60
  -3   3   5 3625.26 284.075  43
  -3   3   5 3562.09 196.544  41
  -3   3   5 3328.05 201.701  39
   3   3  -5 4065.92 204.130  27
  -3  -3   5 3432.03 263.927   4
   3   3  -5 3262.45 178.413  37
  -3  -3   5 3362.48 190.334  34
  -3  -3   4 1377.51 121.388  32
   3  -3  -4 1028.31 92.3817  65
   3   3  -4 664.680 146.368  20
   3  -3  -4 514.382 118.343  19
  -3   3   4 626.330 139.818  43
  -3   3   4 516.613 92.9705  41
  -3   3   4 667.000 103.267  39
   3   3  -4 1084.24 122.034  27
  -3  -3   4 1080.32 167.501   4
  -3  -3   4 916.176 118.959  34
  -3  -3   3 9524.26 278.985  32
   3   3  -3 9760.39 463.531  20
   3  -3  -3 9854.93 249.029  65
   3  -3  -3 10420.4 444.708  19
  -3   3   3 10483.6 483.019  43
  -3   3   3 10595.3 337.089  41
  -3   3   3 10044.6 341.275  39
  -3  -3   3 9659.74 428.414   4
   3   3  -3 9989.92 316.072  27
  -3  -3   3 9304.68 306.738  34
  -3  -3   2 13904.0 313.484  13
  -3  -3   2 14103.3 340.803  32
   3   3  -2 12843.2 532.682  20
   3  -3  -2 14224.0 297.914  65
   3  -3  -2 14044.5 516.201  19
  -3   3   2 12997.7 543.012  43
  -3   3   2 13563.8 383.862  41
  -3   3   2 12623.8 380.182  39
  -3  -3   2 13740.1 512.660   4
   3   3  -2 14521.2 379.156  27
  -3  -3   1 25824.9 426.571  13
  -3  -3   1 25325.0 450.589  32
   3   3  -1 23863.6 715.874  20
   3  -3  -1 25029.5 393.838  65
   3  -3  -1 26394.7 704.309  19
  -3   3   1 25177.6 750.585  43
  -3   3   1 25856.4 523.673  41
  -3  -3   1 24215.7 670.024   4
   3   3  -1 25286.8 507.830  27
  -3  -3   0 5797.69 218.662  13
  -3  -3   0 8187.14 265.202  32
   3   3   0 3865.99 322.633  20
   3  -3   0 6413.19 206.405  65
   3  -3   0 3846.73 296.832  19
  -3   3   0 3951.04 226.327  31
  -3   3   0 2964.65 278.916  43
  -3   3   0 3271.96 202.803  41
  -3  -3   0 7035.47 375.820   4
   3   3   0 4529.71 225.149  27
  -3  -3  -1 3922.23 175.834  13
  -3  -3  -1 3993.38 187.746  32
   3   3   1 2762.84 242.134  20
   3  -3   1 3813.49 159.767  65
   3  -3   1 4282.80 171.455  64
   3  -3   1 2993.13 240.165  19
  -3   3  -1 3247.08 192.976  31
  -3  -3  -1 3215.89 252.124   4
  -3   3  -1 3167.71 187.389  41
   3   3   1 3125.15 185.976  27
   3   3   1 3313.30 201.531  36
  -3  -3  -2 5925.14 211.943  13
  -3  -3  -2 5562.19 220.501  32
   3   3   2 5188.67 329.199  20
   3  -3   2 5696.81 192.833  65
   3  -3   2 6266.80 339.130  19
   3  -3   2 6266.34 203.054  64
  -3  -3  -2 6603.44 217.041  31
  -3   3  -2 5467.97 240.851  31
  -3   3  -2 6076.26 252.555  41
   3   3   2 5814.88 239.420  27
   3   3   2 6399.38 271.112  36
  -3  -3  -3 1834.57 131.431  32
   3   3   3 1658.20 190.626  20
   3  -3   3 2081.13 121.552  65
   3  -3   3 1909.70 194.956  19
   3  -3   3 2178.51 124.941  64
  -3  -3  -3 1865.86 122.514  31
  -3   3  -3 1825.95 212.161  44
  -3   3  -3 1715.24 137.213  41
   3   3   3 1820.74 139.920  27
   3   3   3 1989.05 159.834  36
  -3  -3  -3 1846.45 122.634  13
  -3  -3  -4 1514.39 115.262  32
   3   3   4 1534.93 178.212  20
   3  -3   4 1681.40 108.000  65
   3  -3   4 1727.12 183.749  19
   3  -3   4 1922.55 118.703  64
  -3  -3  -4 1810.96 116.872  31
  -3   3  -4 1711.71 184.549  44
  -3   3  -4 1531.21 128.233  41
   3   3   4 1600.67 130.161  27
   3   3   4 1750.51 143.869  36
  -3  -3  -4 1486.18 109.900  13
  -3  -3  -5 4105.76 183.201  32
   3  -3   5 4498.81 169.324  65
   3  -3   5 5023.12 187.361  64
  -3  -3  -5 5229.90 199.230  31
  -3   3  -5 5071.83 307.327  44
  -3   3  -5 4597.92 214.701  41
   3   3   5 4351.27 205.573  27
   3   3   5 5014.61 238.451  36
  -3  -3  -5 4447.88 185.579  13
  -3  -3  -6 5484.60 209.333  32
   3  -3   6 5957.10 193.535  65
   3  -3   6 6753.99 217.243  64
  -3  -3  -6 6587.24 225.917  31
  -3   3  -6 6103.18 244.957  41
  -3   3  -6 6262.06 233.064  40
   3   3   6 5764.51 227.948  27
   3   3   6 6633.62 275.405  36
  -3  -3  -6 5931.68 216.768  13
  -3  -3  -7 6917.38 232.329  32
   3  -3   7 8109.43 239.154  64
  -3  -3  -7 8284.23 248.044  31
  -3   3  -7 8360.43 380.181  45
  -3   3  -7 7763.71 272.219  41
  -3   3  -7 8154.42 264.215  40
   3   3   7 7089.74 251.019  27
   3   3   7 7964.19 300.880  36
   3  -3   7 7289.03 316.304   8
  -3  -3  -7 7369.00 236.828  13
  -3  -3  -8 3455.74 163.053  32
   3  -3   8 3994.50 172.743  64
  -3  -3  -8 3928.54 172.307  31
  -3   3  -8 3991.35 262.331  45
  -3   3  -8 3739.15 191.014  28
  -3   3  -8 3658.50 183.826  41
  -3   3  -8 3812.05 183.233  40
   3   3   8 3697.38 175.177  27
   3   3   8 3713.59 208.206  36
   3  -3   8 3500.08 222.242   8
  -3  -3  -8 3514.03 166.121  13
   3  -3   9 4528.81 183.088  64
  -3  -3  -9 4561.87 187.610  31
  -3   3  -9 4383.90 268.718  45
  -3   3  -9 4172.87 197.227  28
  -3   3  -9 4214.82 193.118  41
   3  -3   9 4269.81 180.632  27
  -3   3  -9 4461.22 191.495  40
   3   3   9 4475.21 226.470  36
  -3  -3  -9 4211.82 179.751  13
   3  -3  10 2277.80 130.797  64
  -3  -3 -10 2411.94 133.904  31
  -3   3 -10 2175.67 189.227  45
  -3   3 -10 2172.36 138.226  28
   3  -3  10 2236.85 132.337  27
  -3   3 -10 2236.08 135.859  40
   3   3  10 2195.03 159.351  36
  -3  -3 -10 2086.41 125.851  13
   3  -3  11 671.234 74.3065  64
  -3  -3 -11 759.067 80.5508  31
   3   3  11 550.312 70.6143  18
  -3   3 -11 704.719 108.995  45
  -3   3 -11 668.319 78.2150  28
   3  -3  11 597.153 71.6960  27
  -3   3 -11 658.273 76.7579  40
   3   3  11 614.699 86.9425  36
  -3  -3 -11 553.562 67.5277  13
  -3  -3 -12 1015.91 86.5498  31
   3  -3  12 810.288 79.4230  64
   3   3  12 684.582 75.0906  18
  -3   3 -12 834.417 114.979  45
  -3   3 -12 878.942 85.8150  28
   3  -3  12 851.152 83.6015  27
  -3   3 -12 831.020 81.3219  40
   3   3  12 804.825 97.7203  36
  -3  -3 -12 747.473 74.1216  13
  -3  -3 -13 1509.31 102.953  31
   3  -3  13 1149.29 89.8718  64
  -3   3 -13 1258.78 100.024  28
   3  -3  13 1214.04 97.7100  27
  -3   3 -13 1347.37 101.612  40
   3   3  13 1288.92 117.058  36
  -3   3 -13 1481.79 111.882  35
  -3  -3 -13 1338.05 94.8629  13
  -3  -3 -14 387.187 57.6644  31
   3  -3  14 332.617 53.3140  64
  -3   3 -14 342.412 52.7740  40
   3  -3  14 303.304 52.1106  27
   3   3  14 297.931 63.0971  36
  -3   3 -14 320.301 55.0034  35
  -3  -3 -15 1436.76 96.8039  31
   3  -3  15 1300.72 88.6667  64
   3  -3  15 1299.91 99.6230  27
  -3   3 -15 1362.28 96.6477  40
   3   3  15 1267.54 110.565  36
  -3   3 -15 1321.12 99.0012  35
  -3  -3 -16 825.173 70.7653  31
   3  -3  16 664.265 62.8239  64
   3  -3  16 774.361 75.0174  27
  -3   3 -16 727.598 71.7520  40
   3   3  16 715.837 82.4853  36
  -3   3 -16 779.014 76.7734  35
  -3  -3 -17 1235.00 82.5068  31
  -3  -3 -17 1115.27 78.9554  28
   3  -3  17 1032.54 82.1682  27
  -3   3 -17 1128.65 83.5406  40
   3   3  17 1143.95 99.3195  36
  -3   3 -17 1173.46 89.8437  35
  -3  -3 -18 263.342 37.6805  31
  -3  -3 -18 294.847 43.4693  28
   3  -3  18 190.726 39.2644  27
   3   3  18 292.711 55.0726  36
  -3   3 -18 296.194 48.4440  35
  -3  -3 -19 991.682 66.0849  31
  -3   3 -19 1025.32 74.0829  29
  -3  -3 -19 941.815 69.5587  28
   3  -3  19 787.062 68.1774  27
   3   3  19 966.194 83.6295  36
  -3   3 -19 1025.97 76.8315  35
  -3  -3 -20 626.331 53.3355  28
   3  -3  20 496.259 52.8632  27
   3   3  20 577.925 63.2268  36
  -3   3 -20 703.487 60.8152  35
  -3   4  18 311.484 44.6392  32
  -3  -4  17 60.7733 29.1661  34
  -3   4  17 51.9060 29.1616  32
  -3  -4  17 47.1642 24.5322  63
   3  -4 -17 8.15651 17.5347  60
   3   4 -17 14.8790 21.0204  37
  -3   4  16 648.242 67.6834  32
  -3  -4  16 516.811 60.4821  63
   3  -4 -16 565.870 56.3706  60
   3   4 -16 575.480 57.9135  37
  -3  -4  16 601.151 62.8565  34
  -3   4  15 856.574 79.2749  32
  -3  -4  15 632.573 68.6872  63
   3  -4 -15 833.865 69.4241  60
   3   4 -15 725.339 68.5820  37
  -3  -4  15 852.799 78.0998  34
  -3   4  14 1708.95 113.082  32
  -3  -4  14 1558.86 105.958  63
   3  -4 -14 1745.96 102.966  60
   3   4 -14 1799.20 99.5945  27
   3   4 -14 1568.76 98.3413  37
  -3  -4  14 1759.32 111.421  34
  -3  -4  13 68.8214 39.6224  34
  -3   4  13 78.7905 36.5320  32
  -3  -4  13 50.5872 31.4562  63
   3  -4 -13 38.7076 24.5603  60
   3   4 -13 56.1603 30.9038  27
   3   4 -13 69.5516 30.9822  37
  -3  -4  12 73.9393 33.3695  34
  -3   4  12 121.614 42.3255  32
  -3  -4  12 60.1518 25.0742  63
   3  -4 -12 36.1115 22.2905  60
   3   4 -12 75.3029 32.8097  27
   3   4 -12 15.2573 22.0730  37
  -3  -4  11 122.621 40.1553  34
  -3   4  11 136.005 40.0111  32
   3  -4 -11 92.0226 33.1225  60
   3   4 -11 88.2892 27.7991  37
   3   4 -11 131.340 37.3431  27
  -3  -4  10-37.4612 37.1151  34
  -3   4  10 75.7520 36.9498  32
   3  -4 -10-14.2364 27.8515  60
   3   4 -10 45.8449 28.2784  37
   3   4 -10 51.6724 31.1344  27
  -3  -4   9 436.866 64.7590  34
  -3   4   9 415.446 64.9005  32
   3  -4  -9 388.754 55.5841  60
   3   4  -9 387.500 55.2709  37
   3   4  -9 430.139 62.5286  27
  -3  -4   8 447.013 69.4088  34
   3  -4  -8 389.969 49.9084  65
   3  -4  -8 350.248 55.3143  60
   3   4  -8 312.980 54.1458  37
   3   4  -8 400.202 65.6245  27
  -3  -4   7 1678.02 103.599  32
   3  -4  -7 1635.12 92.9965  65
   3  -4  -7 1414.86 106.192  60
  -3   4   7 1665.67 125.818  41
  -3   4   7 1431.09 121.784  39
   3   4  -7 1722.57 121.430  27
  -3  -4   7 1614.33 121.673  34
  -3  -4   6 1997.68 117.050  32
   3  -4  -6 1854.80 101.260  65
  -3   4   6 1781.52 132.892  41
  -3   4   6 1760.72 136.168  39
   3   4  -6 1865.05 131.904  27
  -3  -4   6 1782.97 129.170  34
  -3  -4   5 321.302 70.9616  34
  -3  -4   5 377.393 65.6674  32
   3  -4  -5 293.657 52.9766  65
  -3   4   5 170.240 51.6389  41
  -3   4   5 99.7384 47.3946  39
   3   4  -5 291.029 72.4063  27
  -3  -4   4 2535.19 133.210  32
   3  -4  -4 2543.16 120.403  65
  -3   4   4 2796.90 166.883  41
   3   4  -4 2608.64 154.187  27
   3   4  -4 2848.74 164.947  36
  -3  -4   4 2519.31 153.434  34
  -3  -4   3 905.124 92.8034  32
   3  -4  -3 948.470 82.6302  65
   3   4  -3 807.084 102.602  27
   3   4  -3 1018.71 118.225  36
  -3  -4   3 965.670 108.534  34
  -3  -4   2 4301.64 175.788  32
   3  -4  -2 4524.82 161.728  65
  -3   4   2 4565.75 213.074  41
   3   4  -2 4415.94 197.971  27
   3   4  -2 4623.83 213.771  36
  -3  -4   2 3963.03 188.003  34
  -3  -4   1 1407.94 110.398  32
   3  -4  -1 1524.15 100.764  65
  -3   4   1 804.476 100.381  31
  -3   4   1 607.856 87.2535  41
   3   4  -1 1097.59 107.262  27
   3   4  -1 1442.60 141.332  36
  -3  -4   1 1203.78 113.828  34
  -3  -4   0 1311.62 100.431  32
   3  -4   0 1251.12 88.7053  65
  -3   4   0 1007.86 104.835  41
   3   4   0 984.972 99.9243  27
   3   4   0 937.824 141.869  25
   3   4   0 1120.86 111.395  36
  -3  -4   0 1052.77 100.491  34
  -3  -4  -1 370.608 60.4710  32
   3  -4   1 379.283 57.3809  65
  -3   4  -1 123.041 48.4977  41
   3   4   1 175.264 46.0456  27
   3   4   1 232.007 66.4473  36
  -3  -4  -2 782.013 79.4362  32
   3  -4   2 854.739 75.3927  65
   3  -4   2 827.024 74.1520  64
  -3   4  -2 786.987 89.0903  41
   3   4   2 680.473 76.1592  27
   3   4   2 830.329 96.7121  36
  -3  -4  -2 764.337 69.0135  13
  -3  -4  -3 180.668 36.3875  13
  -3  -4  -3 258.028 51.1930  32
   3  -4   3 324.056 49.2941  65
   3  -4   3 327.967 53.6626  64
  -3   4  -3 202.917 51.3882  41
   3   4   3 158.554 42.4035  27
   3   4   3 220.899 57.6079  36
  -3  -4  -4 173.274 39.3903  13
  -3  -4  -4 185.929 49.4249  32
   3  -4   4 245.979 45.9215  65
   3  -4   4 189.061 41.7834  64
  -3   4  -4 174.877 44.2439  40
   3   4   4 209.234 49.3527  27
   3   4   4 163.418 49.1650  36
  -3  -4  -5 145.663 35.9071  13
  -3  -4  -5 170.197 42.8868  32
   3  -4   5 200.236 39.9079  65
   3  -4   5 141.100 38.4939  64
  -3  -4  -5 153.225 37.4457  31
  -3   4  -5 89.1415 35.7303  40
   3   4   5 79.3364 35.4310  27
   3   4   5 90.6711 41.5138  36
  -3  -4  -6 203.535 39.0534  13
  -3  -4  -6 175.686 41.3448  32
   3  -4   6 193.272 38.3218  65
   3  -4   6 241.652 46.9031  64
  -3  -4  -6 234.191 42.3689  31
  -3   4  -6 162.294 45.9761  28
  -3   4  -6 238.961 48.6063  40
   3   4   6 159.489 47.5484  36
  -3  -4  -7 806.978 76.6244  32
   3  -4   7 764.232 64.8070  65
  -3  -4  -7 836.697 73.0895  31
   3  -4   7 816.772 73.8192  64
  -3   4  -7 874.605 84.4241  28
  -3   4  -7 829.038 80.3573  40
   3   4   7 758.836 90.3147  36
  -3  -4  -8 407.948 55.1181  32
  -3  -4  -8 486.427 62.1716  31
   3  -4   8 377.379 54.9595  64
  -3   4  -8 424.672 59.9504  28
  -3   4  -8 540.798 64.5615  40
   3   4   8 389.582 69.2764  36
  -3  -4  -9 1195.84 87.7073  32
  -3  -4  -9 1290.20 88.0579  31
   3  -4   9 1163.29 85.3366  64
  -3   4  -9 1348.00 96.0282  40
   3   4   9 1111.51 105.091  36
  -3  -4 -10 43.1898 27.7051  32
   3  -4  10 43.6671 31.0231  64
  -3  -4 -10 78.9316 30.7176  31
  -3   4 -10 46.3123 25.3700  40
   3   4  10 85.3233 38.9925  36
   3  -4  11 11.0598 22.4696  64
  -3  -4 -11 97.3035 28.2806  31
  -3   4 -11 120.595 35.7554  40
   3   4  11 56.3021 34.3568  36
  -3  -4 -12 984.953 72.5408  31
   3  -4  12 893.194 70.1119  64
   3   4  12 895.467 86.9589  36
  -3   4 -12 1023.38 83.2035  35
   3  -4  13 60.4204 27.1653  64
  -3  -4 -13 60.1736 23.4035  31
   3   4  13 52.6494 29.3885  36
  -3   4 -13 66.2964 30.4818  35
   3  -4  14 118.681 29.3479  64
  -3  -4 -14 96.5953 26.0064  31
   3   4  14 103.550 31.8832  36
  -3   4 -14 116.339 31.1299  35
  -3  -4 -15 508.414 47.5894  31
   3  -4  15 540.905 51.5945  64
   3   4  15 483.470 58.4514  36
  -3   4 -15 523.883 57.0226  35
  -3  -4 -16 289.837 36.2217  31
   3  -4  16 241.810 33.4173  64
   3   4  16 221.082 40.4961  36
  -3   4 -16 242.829 39.0572  35
  -3  -5  10 185.132 33.8528  34
  -3   5  10 184.723 35.2631  31
   3   5 -10 194.108 33.3965  27
  -3  -5   9 248.789 38.6452  34
  -3   5   9 180.180 38.5870  31
   3   5  -9 168.819 33.9604  27
  -3  -5   8 350.937 49.4086  34
  -3   5   8 373.997 51.2325  31
   3   5  -8 345.081 46.2600  27
   3  -5  -7 1755.23 77.4940  65
  -3   5   7 1932.61 111.093  31
  -3  -5   7 2081.44 93.7324  11
   3   5  -7 1785.43 96.4093  27
  -3  -5   7 1901.51 106.694  34
   3  -5  -6 1942.19 84.0885  65
  -3   5   6 1884.19 107.815  31
  -3  -5   6 2359.99 102.389  11
   3   5  -6 2214.89 110.255  27
   3   5  -6 2315.09 114.778  36
   3  -5  -5 1066.33 66.2403  65
  -3   5   5 984.908 81.3636  31
  -3  -5   5 1197.44 78.3062  11
   3   5  -5 1168.82 82.1766  27
   3   5  -5 1288.04 90.5152  36
  -3  -5   4 390.576 47.3566  32
   3  -5  -4 400.441 46.2717  65
  -3   5   4 260.519 47.1027  31
   3   5  -4 372.690 53.6049  27
   3   5  -4 492.145 61.0576  36
  -3  -5   3 1223.93 76.2663  32
   3  -5  -3 986.366 63.6001  65
   3   5  -3 986.635 74.8310  27
   3   5  -3 1171.99 90.0468  36
  -3  -5   2 610.295 58.4912  32
   3  -5  -2 531.185 50.9011  65
   3   5  -2 555.721 59.9333  27
   3   5  -2 684.452 74.1765  36
  -3  -5   1 685.217 61.0580  32
   3  -5  -1 580.645 51.1382  65
   3   5  -1 526.441 59.8347  27
   3   5  -1 697.676 72.5198  36
  -3  -5   0 402.815 49.5423  32
   3  -5   0 391.783 42.6679  65
   3   5   0 338.317 46.4533  27
   3   5   0 424.092 59.8988  36
  -3  -5  -1 362.248 45.4150  32
   3   5   1 413.601 49.4295  27
   3   5   1 376.086 55.2571  36
  -3  -5  -2 598.694 56.0628  32
   3  -5   2 560.928 49.4563  65
   3   5   2 613.023 67.2278  36
  -3  -5  -3 121.256 31.6784  32
   3  -5   3 100.184 28.4636  65
  -3  -5  -3 124.331 34.2593  11
  -3   5  -3 142.923 36.6798  28
   3   5   3 168.447 45.3589  36
  -3  -5  -4 944.499 69.1475  32
   3  -5   4 894.420 60.6069  65
   3  -5   4 814.646 59.3202  64
  -3  -5  -4 912.942 67.6546  11
   3   5   4 823.345 77.0436  36
   3  -5   5 2125.16 88.7152  65
   3  -5   5 2080.17 92.6388  64
  -3  -5  -5 2058.28 96.0836  11
   3   5   5 2104.48 117.397  36
   3  -5   6 1772.80 80.5290  65
   3  -5   6 1662.13 83.5450  64
  -3  -5  -6 1626.29 82.6823  11
   3   5   6 1717.33 106.370  36
   3  -5   7 2772.20 104.460  64
   3   5   7 2765.06 128.668  36
   3  -5   8 3274.03 111.980  64
  -3  -5  -8 3311.13 111.490  60
   3   5   8 3134.13 132.644  36
   3   5   9 1444.95 89.4620  36
   4   0 -19 43.1258 21.4603  33
   4   0 -18 457.141 49.5265  33
  -4   0  18 347.084 40.6945  32
   4   0 -17 726.903 64.4401  33
  -4   0  17 602.592 58.3578  32
   4   0 -16 705.213 64.9044  33
  -4   0  16 641.915 63.4970  32
   4   0 -15 1667.45 100.367  33
  -4   0  15 1589.77 102.276  32
   4   0 -14 1608.16 101.245  33
  -4   0  14 1655.52 108.279  32
   4   0 -13 276.745 49.6326  33
  -4   0  13 237.902 48.5610  32
   4   0 -13 220.693 48.4454  60
   4   0 -13 287.750 45.3292  37
   4   0 -12 281.986 49.3541  33
  -4   0  12 257.310 53.2721  32
   4   0 -12 235.969 50.6478  60
   4   0 -12 347.572 49.0283  37
   4   0 -11 156.948 40.9963  33
  -4   0  11 80.2526 35.9455  32
   4   0 -11 180.014 46.1234  60
   4   0 -11 160.774 36.6371  37
   4   0 -10 67.3033 33.4223  33
  -4   0  10 54.4382 34.9660  32
   4   0 -10 43.5550 32.4212  60
   4   0 -10 75.4727 27.8396  37
   4   0  -9 28.5904 26.7673  33
  -4   0   9 25.9375 34.3688  32
   4   0  -9-2.04024 25.1911  60
   4   0  -9 22.1116 22.2458  37
  -4   0   8 93.8369 42.5108  32
   4   0  -8 49.4658 31.4840  60
   4   0  -8 41.3737 26.3025  37
  -4   0   7 1025.76 99.9993  32
   4   0  -7 1180.11 102.782  60
   4   0  -7 1179.26 95.2534  37
  -4   0   6 107.582 42.8569  32
  -4   0   6 47.0707 32.2310  31
   4   0  -6 159.619 55.2964  60
   4   0  -6 100.146 43.8049  37
  -4   0   5 236.264 58.9857  32
  -4   0   5 234.500 49.5136  31
   4   0  -5 222.613 56.0399  60
   4   0  -5 195.359 47.2432  37
  -4   0   4 328.405 70.7217  32
  -4   0   4 264.654 59.1690  31
   4   0  -4 457.218 81.4246  60
   4   0  -4 300.256 64.1110  37
  -4   0   3 8777.09 273.486  32
  -4   0   3 9406.40 285.285  31
  -4   0   2 3201.91 175.040  32
  -4   0   2 3303.03 174.418  31
   4   0  -2 2977.04 165.604  37
  -4   0   1 1238.26 113.694  31
   4   0  -1 1101.17 108.349  37
  -4   0   0 1095.41 105.277  31
   4   0   0 889.590 90.3139  37
  -4   0  -1 899.407 94.6223  13
  -4   0  -1 1053.80 102.259  31
   4   0   1 1156.69 101.966  37
  -4   0  -2 356.978 61.6593  13
  -4   0  -2 351.865 66.2752  31
   4   0   2 333.377 55.7449  27
   4   0   2 353.831 61.8653  37
  -4   0  -3-5.64082 25.9653  13
  -4   0  -3 61.2892 37.7555  31
   4   0   3 35.7525 25.9774  27
   4   0   3 47.1983 35.7079  37
  -4   0  -4 26.3848 27.7672  13
  -4   0  -4 25.1562 33.0516  31
   4   0   4 27.0835 26.8225  27
   4   0   4 10.8080 25.7074  37
  -4   0  -4-21.0146 29.1037  14
  -4   0  -5-28.8764 31.3255  13
  -4   0  -5 35.5906 29.6452  31
   4   0   5 19.7272 31.1403  27
   4   0   5 23.0368 29.8571  37
  -4   0  -5-15.1540 31.9325  14
  -4   0  -6 1130.91 95.9288  13
  -4   0  -6 1504.05 115.007  31
   4   0   6 1736.46 112.949  27
   4   0   6 1928.46 116.210  37
  -4   0  -6 1419.20 102.438  14
  -4   0  -7 280.832 57.3497  31
   4   0   7 272.592 49.1818  18
   4   0   7 293.333 52.2060  27
  -4   0  -7 227.673 44.8285  14
  -4   0  -8 303.851 56.0796  31
  -4   0  -8 184.041 36.3320  28
   4   0   8 368.434 58.9908  27
  -4   0  -8 214.336 41.1199  14
  -4   0  -9 793.026 79.4663  31
  -4   0  -9 917.348 79.8973  28
   4   0   9 989.205 87.3975  27
  -4   0 -10 107.986 37.7626  31
  -4   0 -10 218.288 46.2531  28
  -4   0 -11 2948.27 133.737  31
  -4   0 -11 3302.22 144.200  28
  -4   0 -12 5189.41 168.951  31
  -4   0 -12 5620.39 183.088  28
  -4   0 -13 705.412 67.9748  28
   4   0  13 957.932 83.3370  27
  -4   0 -14-44.2184 30.2823  28
   4   0  14 52.5176 28.6795  27
  -4   0 -15-26.8768 27.8751  28
   4   0  15 48.0487 27.6608  27
  -4   0 -16-27.2038 19.4823  28
   4   0  16 2.85300 24.9370  27
  -4   0 -17 18.7088 20.2247  28
   4   0  17 16.8219 20.3180  27
   4  -1 -18 71.2139 25.7695  33
  -4   1  18 40.2367 23.9958  32
  -4  -1  17 401.269 51.0516  34
   4  -1 -17 643.981 60.0717  33
   4   1 -17 581.101 54.9879  33
  -4  -1  17 493.466 47.6521  32
  -4   1  17 575.798 58.1981  32
   4  -1 -17 741.643 61.9982  60
   4  -1 -16 3091.35 127.458  33
   4   1 -16 2644.03 113.918  33
  -4  -1  16 2585.50 112.243  32
  -4   1  16 2671.92 125.438  32
   4  -1 -16 3162.18 127.789  60
   4   1 -16 3140.81 119.644  37
  -4  -1  16 2520.41 122.525  34
   4  -1 -15 1315.40 91.5089  33
   4   1 -15 1096.05 76.7335  33
  -4  -1  15 1124.65 80.5094  32
  -4   1  15 1249.36 96.3769  32
   4  -1 -15 1352.51 91.1032  60
   4   1 -15 1273.63 81.5674  37
   4  -1 -14 891.901 77.7274  33
  -4  -1  14 756.771 71.1188  32
  -4   1  14 816.763 78.4223  32
   4  -1 -14 890.841 78.9225  60
   4   1 -14 897.715 72.1298  37
   4  -1 -13 427.232 58.8130  33
  -4  -1  13 321.363 48.8251  32
  -4   1  13 381.449 59.6992  32
   4  -1 -13 385.221 58.1653  60
   4   1 -13 478.090 58.8168  37
   4  -1 -12 586.470 66.8471  33
  -4  -1  12 486.712 61.0706  32
  -4   1  12 413.933 61.5899  32
   4  -1 -12 555.780 68.2579  60
   4   1 -12 551.206 62.6226  37
   4  -1 -11 267.281 51.2009  33
  -4  -1  11 179.260 40.6575  32
  -4   1  11 270.550 52.8249  32
   4  -1 -11 257.260 52.3703  60
   4   1 -11 290.137 48.5070  37
   4  -1 -10 305.972 53.3002  33
  -4  -1  10 171.670 38.6822  32
  -4   1  10 240.457 50.7955  32
   4  -1 -10 245.376 48.2116  60
   4   1 -10 229.274 45.5503  37
   4  -1  -9 63.5183 34.8542  33
  -4  -1   9-56.3253 42.1006  32
  -4   1   9 124.148 43.1806  32
  -4   1   9 29.8099 23.0569  31
   4  -1  -9 40.2764 31.3302  60
   4  -1  -9-32.5846 30.7860  37
   4   1  -9-4.09295 24.2199  37
   4  -1  -8 20.4649 29.4527  33
  -4  -1   8-49.4896 43.1502  32
  -4   1   8 60.8858 28.7951  32
  -4   1   8 78.0504 40.5985  31
   4  -1  -8 72.5504 40.1186  60
  -4   1   8 66.6722 29.9091  39
   4  -1  -8 3.34144 26.3233  37
   4   1  -8 15.4258 30.7581  37
   4  -1  -7 303.250 52.6951  33
  -4  -1   7 136.364 31.6404  13
  -4  -1   7 173.430 39.4097  32
  -4   1   7 235.775 51.1132  32
  -4   1   7 304.132 54.3738  31
   4  -1  -7 231.547 49.7657  60
  -4   1   7 281.500 58.0341  39
   4  -1  -7 277.261 46.0930  37
   4   1  -7 197.578 45.4269  37
  -4  -1   6 8.68791 27.2274  13
  -4  -1   6 68.6963 36.5946  32
  -4   1   6 88.0091 40.6683  32
  -4   1   6 97.6230 40.2031  31
   4  -1  -6 49.0904 34.9809  60
   4  -1  -6 51.5286 30.9006  37
   4   1  -6 45.6281 30.6892  37
  -4  -1   5 100.693 34.3411  13
  -4  -1   5 99.2936 41.2072  32
  -4   1   5 107.550 41.6816  32
  -4   1   5 262.728 55.4723  31
   4  -1  -5 169.940 42.6348  60
   4  -1  -5 195.046 43.8297  37
   4   1  -5 141.423 40.5654  37
  -4  -1   4 754.969 80.9829  13
  -4  -1   4 799.551 84.2573  32
  -4   1   4 763.105 85.4344  32
  -4   1   4 851.911 96.1885  31
   4  -1  -4 862.839 86.5460  60
   4  -1  -4 1000.05 89.2834  37
   4   1  -4 829.782 84.6026  37
  -4  -1   3 1095.07 98.1132  13
  -4  -1   3 1283.50 105.773  32
  -4  -1   3 1325.52 101.082  31
  -4   1   3 1078.67 105.308  31
   4  -1  -3 1171.92 97.8940  60
   4   1  -3 1225.18 103.796  37
  -4  -1   2 744.700 101.801  13
  -4  -1   2 744.533 83.2846  32
  -4  -1   2 756.541 80.8450  31
  -4   1   2 737.540 87.4820  31
   4  -1  -2 738.523 80.7093  60
   4   1  -2 912.536 84.8257  27
   4  -1  -2 864.258 88.9246  37
   4   1  -2 769.775 83.2072  37
  -4  -1   1 350.281 61.2773  13
  -4  -1   1 448.999 67.1549  32
  -4  -1   1 410.025 63.1133  31
  -4   1   1 595.865 79.4417  31
  -4   1   1 393.103 62.2822  41
   4   1  -1 472.219 66.8826  27
   4  -1  -1 600.832 74.7461  37
   4   1  -1 435.748 66.0757  37
  -4  -1   0 531.093 71.6390  13
  -4  -1   0 550.779 68.9163  32
  -4  -1   0 540.061 70.7915  31
  -4   1   0 654.760 81.8627  31
  -4   1   0 655.129 78.6938  41
   4   1   0 720.256 77.5860  27
   4  -1   0 732.317 81.5071  37
   4   1   0 706.425 78.7819  37
  -4  -1  -1 171.045 48.3041  13
  -4  -1  -1 142.352 44.0290  32
  -4  -1  -1 142.170 39.9717  31
  -4   1  -1 151.304 48.2896  31
  -4   1  -1 118.123 39.2884  41
   4  -1   1 118.206 43.4494  37
   4   1   1 182.817 45.3284  37
   4   1   1 89.7514 41.3273  27
  -4  -1  -2 94.3872 36.6522  13
  -4  -1  -2 81.9926 34.4401  31
  -4   1  -2 72.2665 34.3971  31
   4  -1   2 106.670 36.1725  37
   4   1   2 66.5023 31.8750  37
   4   1   2 73.4753 33.8879  27
  -4  -1  -3-16.9916 28.0730  13
  -4  -1  -3 21.9355 25.1719  31
  -4   1  -3-8.87781 30.3776  31
  -4   1  -3-10.3126 27.3367  28
   4  -1   3 7.10550 25.4459  37
   4   1   3-3.94174 28.0610  27
  -4  -1  -4-16.3709 27.0915  13
  -4  -1  -4-21.4844 30.0600  31
  -4   1  -4-31.2557 35.4300  31
   4   1   4 24.9271 23.4312  18
  -4   1  -4 1.83429 24.6875  28
   4  -1   4 12.1850 24.7570  37
   4   1   4-30.4255 27.7173  27
  -4  -1  -5 193.713 44.4370  13
  -4  -1  -5 149.991 38.9201  31
  -4   1  -5 158.720 41.7236  31
   4   1   5 234.640 48.1127  18
  -4   1  -5 243.726 47.8239  28
   4  -1   5 183.519 38.6863  27
   4  -1   5 304.281 54.3743  37
   4   1   5 203.349 46.6774  27
  -4  -1  -6 669.759 75.4585  13
  -4  -1  -6 539.501 67.5135  31
  -4   1  -6 657.570 74.2202  31
   4   1   6 646.768 72.2333  18
  -4   1  -6 726.902 77.5489  28
   4  -1   6 677.774 68.6058  27
   4   1   6 692.550 75.0561  27
   4  -1   6 884.248 84.9813  37
  -4  -1  -7 1379.92 102.520  13
  -4  -1  -7 1462.61 104.462  31
  -4   1  -7 1188.10 95.3148  31
   4   1   7 1441.37 104.807  18
  -4   1  -7 1508.43 106.803  28
   4  -1   7 1371.77 95.8777  27
   4   1   7 1492.10 106.803  27
  -4  -1  -8 296.887 53.2298  31
  -4   1  -8 239.414 48.5058  31
  -4   1  -8 247.286 49.2609  28
   4  -1   8 261.371 47.5315  27
   4   1   8 263.156 52.0774  27
  -4  -1  -9 2406.31 129.907  31
  -4   1  -9 2481.17 131.480  28
   4  -1   9 2676.50 132.545  27
   4   1   9 2673.45 137.098  27
  -4  -1 -10 5057.47 176.993  31
  -4   1 -10 5140.65 184.275  28
   4  -1  10 5338.41 183.849  27
   4   1  10 5324.11 188.408  27
  -4  -1 -11 6061.54 189.995  31
  -4   1 -11 6299.03 201.423  28
   4  -1  11 6406.59 198.818  27
   4   1  11 6551.50 203.964  27
  -4  -1 -12 2708.36 123.976  31
  -4   1 -12 2951.75 136.475  28
   4   1  12 2980.69 133.491  27
   4  -1  13 1534.90 89.4608  64
  -4  -1 -13 1288.49 83.9046  31
  -4  -1 -13 1492.04 87.2933  28
  -4   1 -13 1506.73 95.2064  28
   4  -1  13 1504.54 95.5089  27
   4   1  13 1430.20 92.4715  27
  -4  -1 -14 487.165 50.3146  31
   4  -1  14 627.951 57.2089  64
  -4  -1 -14 539.719 53.7141  28
  -4   1 -14 549.241 58.9916  28
   4  -1  14 534.182 58.4363  27
   4   1  14 629.005 61.5940  27
   4  -1  15 707.024 54.1210  64
  -4  -1 -15 758.345 59.7759  28
  -4   1 -15 641.223 59.7228  28
   4  -1  15 741.395 64.2508  27
   4   1  15 838.522 64.2900  27
  -4  -1 -16 581.096 50.0397  28
  -4   1 -16 537.571 51.6578  28
   4  -1  16 508.508 52.2873  27
   4   1  16 560.648 51.6942  27
  -4   1 -17 21.4085 18.5432  28
   4  -1  17 29.2682 22.8873  27
  -4   2  16 172.546 32.9509  32
   4  -2 -16 174.108 32.3874  60
   4   2 -16 186.499 31.6747  37
  -4   2  15 1195.86 81.4920  32
   4  -2 -15 1380.43 82.6853  60
   4   2 -15 1320.11 78.4400  37
  -4  -2  15 1064.60 76.3504  34
  -4  -2  14 531.869 50.9285  32
  -4   2  14 503.708 59.4212  32
   4  -2 -14 587.362 60.4465  60
   4   2 -14 603.092 58.5619  37
  -4  -2  14 491.337 55.9821  34
  -4  -2  13 1018.18 72.4023  32
  -4   2  13 1091.50 84.0636  32
   4  -2 -13 1228.96 85.3605  60
   4   2 -13 1049.70 77.5552  37
  -4  -2  13 976.580 78.1527  34
  -4  -2  12 233.322 42.5622  32
  -4   2  12 211.578 43.3477  32
  -4   2  12 248.784 44.2543  31
   4  -2 -12 224.343 42.8280  60
   4   2 -12 238.663 43.2371  37
  -4  -2  11 329.342 46.7258  32
  -4   2  11 351.210 54.7315  32
  -4   2  11 380.598 55.6535  31
   4  -2 -11 337.294 51.3348  60
   4   2 -11 318.650 47.2413  37
  -4  -2  10 324.465 50.0087  32
  -4   2  10 230.172 47.1575  32
  -4   2  10 331.257 52.2865  31
   4  -2 -10 233.385 44.9163  60
   4   2 -10 317.031 50.2425  37
  -4  -2   9 172.991 39.4311  32
  -4   2   9 213.683 46.1235  32
  -4   2   9 219.908 50.3821  31
   4  -2  -9 237.007 45.8835  60
   4   2  -9 215.055 46.8324  37
  -4  -2   8 1091.83 86.8698  32
  -4   2   8 832.563 81.1667  32
   4  -2  -8 1209.09 73.6717  65
  -4   2   8 1095.29 95.8329  31
   4  -2  -8 1025.19 88.0580  60
   4   2  -8 1075.18 89.4109  37
  -4  -2   7 1163.37 92.0852  32
  -4   2   7 928.042 88.7347  32
   4  -2  -7 1173.10 76.3729  65
  -4   2   7 967.223 96.3624  31
   4  -2  -7 968.119 88.6589  60
   4   2  -7 1070.66 91.0088  37
  -4  -2   6 1786.18 117.177  32
   4  -2  -6 1892.76 98.5625  65
  -4   2   6 1869.83 126.817  31
   4  -2  -6 1772.79 116.608  60
   4   2  -6 1770.88 115.212  37
  -4  -2   5 4801.68 184.948  32
   4  -2  -5 5029.00 157.684  65
  -4   2   5 4875.86 201.953  31
   4  -2  -5 4758.49 185.124  60
   4   2  -5 4632.02 173.587  27
   4   2  -5 4876.61 187.185  37
  -4  -2   4 3729.66 166.062  32
   4  -2  -4 3289.50 131.616  65
  -4   2   4 3191.69 169.916  31
   4  -2  -4 2907.86 146.598  60
   4   2  -4 3428.60 154.151  27
   4  -2  -4 3878.86 160.346  37
   4   2  -4 3098.14 154.788  37
  -4  -2   3 2524.94 137.147  32
   4  -2  -3 2341.89 111.692  65
  -4   2   3 2374.68 149.833  31
   4   2  -3 2434.72 137.806  27
   4   2  -3 2108.37 125.107  37
  -4  -2   2 872.127 86.9279  32
   4  -2  -2 586.779 64.5946  65
  -4   2   2 553.043 81.8906  31
  -4   2   2 473.899 72.2314  28
   4   2  -2 689.175 78.4353  27
   4  -2  -2 686.141 79.2277  37
   4   2  -2 405.633 67.3586  37
  -4  -2   1 1292.58 97.9640  32
   4  -2  -1 1238.00 84.2710  65
  -4   2   1 1105.46 102.110  31
  -4   2   1 1335.22 100.664  28
  -4   2   1 1237.00 94.7985  40
   4   2  -1 1189.68 95.5677  27
   4   2  -1 1222.73 92.1577  37
  -4  -2   0 479.924 68.5068  32
   4  -2   0 407.360 52.4051  65
  -4  -2   0 389.269 58.9575  31
  -4   2   0 289.752 58.6527  31
  -4   2   0 337.461 60.0334  28
  -4   2   0 414.206 62.6574  40
   4   2   0 330.629 57.9721  27
  -4  -2  -1 198.567 46.9441  32
   4  -2   1 151.106 38.5777  65
   4  -2   1 156.134 36.3917  64
  -4  -2  -1 200.849 43.8697  31
  -4   2  -1 177.980 45.5970  31
  -4   2  -1 158.500 43.1437  28
  -4   2  -1 114.726 36.2446  40
   4   2   1 151.302 41.8114  27
  -4  -2  -2 71.7043 33.1051  32
   4  -2   2 57.4953 27.5286  65
   4  -2   2 28.5351 25.2628  64
  -4  -2  -2 68.0930 32.8152  31
  -4   2  -2 41.4243 29.6422  31
  -4   2  -2 45.2123 32.0549  28
  -4   2  -2 53.3086 31.8060  40
   4   2   2 63.0036 29.1242  27
  -4  -2  -3 359.549 51.7867  32
   4  -2   3 474.392 51.8624  65
   4  -2   3 437.846 53.4190  64
  -4  -2  -3 463.060 60.4066  31
  -4   2  -3 302.045 52.2992  31
  -4   2  -3 495.474 64.2465  28
  -4   2  -3 487.551 57.6707  40
   4   2   3 456.959 62.6965  27
   4  -2   4 380.736 51.7079  65
   4  -2   4 341.387 52.4120  64
  -4  -2  -4 272.179 49.9068  31
  -4   2  -4 199.568 47.2180  31
  -4   2  -4 338.614 57.5726  28
  -4   2  -4 298.735 52.3517  40
   4   2   4 179.815 40.6415  27
   4  -2   5 1246.80 81.1079  65
   4  -2   5 1407.88 91.7453  64
  -4  -2  -5 1278.92 94.0496  31
  -4   2  -5 1019.99 86.4127  31
  -4   2  -5 1330.70 98.7727  28
  -4   2  -5 1538.00 100.540  40
   4   2   5 1159.94 91.4929  27
   4  -2   6 1074.29 78.1726  65
   4  -2   6 1095.21 83.0131  64
  -4  -2  -6 1034.46 82.8183  31
  -4   2  -6 1107.10 90.1710  28
  -4   2  -6 1095.17 85.5433  40
   4   2   6 864.302 78.1332  27
   4  -2   7 1394.97 94.1882  64
  -4  -2  -7 1374.29 93.6749  31
  -4   2  -7 1355.80 99.9342  28
  -4   2  -7 1385.05 96.6915  40
   4   2   7 1077.98 86.7940  27
   4  -2   8 4728.08 160.117  64
  -4  -2  -8 4848.58 168.064  31
  -4   2  -8 4948.27 178.795  28
  -4   2  -8 5037.99 173.002  40
   4   2   8 4729.21 172.502  27
   4  -2   9 2168.76 108.511  64
  -4  -2  -9 2011.59 108.772  31
  -4   2  -9 2101.79 119.046  28
  -4   2  -9 2138.09 114.974  40
   4  -2   9 1854.30 103.585  27
   4   2   9 1912.79 108.956  27
   4  -2  10 2391.98 111.885  64
  -4  -2 -10 2332.29 111.456  31
  -4   2 -10 2308.40 121.059  28
   4  -2  10 2151.38 109.863  27
   4   2  10 2317.92 114.079  27
   4  -2  11 235.686 43.1977  64
  -4  -2 -11 207.080 38.2946  31
  -4   2 -11 238.731 43.3983  28
   4  -2  11 226.949 39.7063  27
   4   2  11 221.479 42.5626  27
   4  -2  12 133.159 30.6893  64
  -4  -2 -12 138.862 32.2921  31
  -4   2 -12 118.453 30.3968  28
   4  -2  12 67.5514 26.8156  27
   4   2  12 159.629 35.3308  27
  -4  -2 -13 440.237 47.8850  31
   4  -2  13 426.851 45.5539  64
  -4   2 -13 526.667 52.1850  28
   4  -2  13 419.693 46.9277  27
   4   2  13 552.169 50.8825  27
   4  -2  14 112.900 25.9237  64
  -4  -2 -14 186.567 31.1645  31
  -4   2 -14 204.976 33.7197  28
   4  -2  14 162.355 32.9070  27
   4  -3 -12 2677.10 107.695  60
   4   3 -12 2371.10 99.3895  37
  -4  -3  11 1485.41 76.5481  32
  -4   3  11 1565.35 89.7327  31
   4  -3 -11 1423.04 82.8625  60
   4   3 -11 1397.19 79.7667  37
  -4  -3  10 1241.00 72.7323  32
  -4   3  10 963.846 72.8764  32
  -4   3  10 1275.85 84.7031  31
   4  -3 -10 1085.51 74.7079  60
   4   3 -10 1038.42 70.7701  37
  -4  -3   9 202.293 37.8202  32
  -4   3   9 170.802 37.7054  31
   4  -3  -9 167.548 33.3863  60
   4   3  -9 149.186 34.4843  37
  -4  -3   8 450.211 50.7747  32
   4  -3  -8 513.803 45.1956  65
  -4   3   8 403.058 53.3381  31
   4  -3  -8 469.190 51.6990  60
   4   3  -8 485.302 49.1289  27
   4   3  -8 390.902 46.1808  37
  -4  -3   7 998.438 72.1017  32
   4  -3  -7 988.738 61.8173  65
  -4   3   7 846.318 75.5217  31
   4  -3  -7 853.480 70.3396  60
   4   3  -7 814.135 65.3073  27
   4   3  -7 875.971 69.2255  37
  -4  -3   6 729.238 66.3249  32
   4  -3  -6 697.648 54.0380  65
  -4   3   6 699.700 73.0816  31
  -4   3   6 640.498 60.8163  28
   4   3  -6 589.051 60.7778  27
   4   3  -6 685.964 62.1914  37
  -4  -3   5 844.809 73.6759  32
   4  -3  -5 833.369 62.6944  65
  -4   3   5 779.211 77.8687  31
  -4   3   5 795.246 72.1352  28
   4   3  -5 719.154 67.8692  27
  -4  -3   4 5343.59 169.477  32
   4  -3  -4 5679.10 151.841  65
  -4   3   4 5360.18 190.420  31
  -4   3   4 6065.30 185.937  28
   4   3  -4 4946.84 166.052  27
   4  -3  -3 2668.20 109.546  65
  -4   3   3 2309.15 133.752  31
  -4   3   3 2504.91 128.873  28
   4   3  -3 2703.72 132.425  27
   4  -3  -2 619.108 61.4887  65
  -4   3   2 468.138 69.9301  31
  -4   3   2 409.456 62.6397  28
   4   3  -2 549.965 71.3466  27
  -4  -3   1 1179.42 84.7165  32
   4  -3  -1 1317.22 78.3754  65
  -4   3   1 1017.48 86.8936  31
  -4   3   1 1085.54 84.7188  28
   4   3  -1 1159.52 85.0198  27
  -4  -3   0 1145.66 82.5877  32
   4  -3   0 1187.57 75.2515  65
  -4   3   0 936.818 83.0081  31
  -4   3   0 887.453 80.2545  28
   4   3   0 1076.19 83.0661  27
  -4  -3  -1 746.557 69.6376  32
   4  -3   1 759.706 64.0156  65
  -4   3  -1 600.592 67.0418  31
  -4   3  -1 575.576 65.7689  28
   4   3   1 613.591 66.5714  27
  -4  -3  -2 655.063 63.0645  32
   4  -3   2 685.005 58.6183  65
   4  -3   2 509.569 51.7635  64
  -4   3  -2 470.867 57.3589  31
  -4   3  -2 555.197 61.9962  28
   4   3   2 596.937 64.0844  27
  -4  -3  -3 279.003 43.6155  32
   4  -3   3 251.024 39.0917  65
   4  -3   3 246.583 39.4376  64
  -4  -3  -3 192.613 35.8565  31
  -4   3  -3 99.3611 29.9822  31
  -4   3  -3 262.274 47.2458  28
   4   3   3 192.265 42.8132  27
  -4  -3  -4 356.491 45.8181  32
   4  -3   4 358.379 42.3999  65
   4  -3   4 324.227 44.8624  64
  -4  -3  -4 408.686 45.9249  31
  -4   3  -4 359.359 51.0394  28
   4   3   4 256.716 40.7889  27
  -4  -3  -5 182.993 35.8453  32
   4  -3   5 144.971 29.8482  65
   4  -3   5 155.440 32.3368  64
  -4  -3  -5 161.209 32.5706  31
  -4   3  -5 218.555 41.5523  28
   4   3   5 50.6479 24.1843  27
   4  -3   6 241.141 35.3275  65
   4  -3   6 224.329 36.1946  64
  -4  -3  -6 255.440 36.8977  31
  -4   3  -6 297.364 47.3604  28
   4   3   6 168.394 31.2380  27
   4  -3   7 61.8179 21.8374  64
  -4  -3  -7 119.214 29.8052  31
  -4   3  -7 140.333 32.4736  28
   4   3   7 47.6655 19.6011  27
  -4   3  -7 134.319 31.0933  35
   4  -3   8 12.8800 19.3049  64
  -4  -3  -8 62.8116 22.5491  31
  -4   3  -8 75.4316 30.3132  28
   4   3   8 37.8734 19.2132  27
  -4   3  -8 34.5509 20.6848  35
   4  -3   9 14.7187 18.1815  64
  -4  -3  -9 100.989 25.3340  31
  -4   3  -9 89.5710 27.0806  28
   4   3   9 46.7370 20.6080  27
  -4   3  -9 122.724 28.6070  35
   4  -3  10 10.3400 22.3651  64
  -4  -3 -10 75.2665 21.5162  31
  -4   3 -10 77.2041 22.9708  28
   0   0   0    0.00    0.00   0
TITL c5 in P2(1)/m
REM P2(1)/m (#11 in standard setting)
CELL 1.54184   4.018141   5.729631  27.556601  90.0000  91.6599  90.0000
ZERR    2.00   0.000209   0.000286   0.001403   0.0000   0.0042   0.0000
LATT  1
SYMM -x, y+1/2,-z
SFAC C H O F
UNIT 24.00 24.00 8.00 2.00
TREF
HKLF 4
END
;
_shelx_hkl_checksum     43139
_shelx_res_file
;
    shelx.res created by SHELXL-2014/7
TITL SIR2014 run in space group P 21
CELL  1.54184   4.0181   5.7296  27.5566   90.000   91.660   90.000
ZERR     2.00   0.0002   0.0003   0.0014    0.000    0.004    0.000
LATT  -1
SYMM  - X, 1/2 + Y, - Z
SFAC  C    H    O    F
UNIT  32 18 8 2
MERG   2
HTAB  C16 O3
HTAB  C2 O2_$1
EQIV  $1 -x+2,+y+1/2,-z+2
FMAP   2
PLAN   25
SIZE     0.050   0.120   0.400
ACTA
BOND   $H
CONF
LIST   3
L.S.  10
TEMP    25.00
WGHT    0.039600    0.168800
FVAR      11.05104
O1    3    0.642679    0.334270    0.880964    11.00000    0.06089    0.04302 =
         0.05278   -0.00368   -0.00496    0.00281
O3    3    0.041190    0.472393    0.735386    11.00000    0.08014    0.05600 =
         0.04785    0.00293   -0.00907   -0.01664
C7    1    0.154786    0.561419    0.780124    11.00000    0.05422    0.04761 =
         0.04704    0.00035   -0.00256   -0.01142
C10   1    0.108530    0.584472    0.693719    11.00000    0.05279    0.05185 =
         0.05421    0.00493   -0.00095    0.00258
C5    1    0.443058    0.484015    0.854237    11.00000    0.04391    0.03825 =
         0.05014    0.00084    0.00068   -0.00583
O2    3    0.935644    0.247310    0.946983    11.00000    0.08774    0.06428 =
         0.07260    0.00515   -0.02353    0.00510
C6    1    0.353118    0.414641    0.807780    11.00000    0.05535    0.03957 =
         0.04861   -0.00331    0.00393   -0.00331
AFIX  43
H6    2    0.424630    0.272588    0.795513    11.00000   -1.20000
AFIX   0
C9    1    0.140576    0.838768    0.843879    11.00000    0.05269    0.03776 =
         0.06600   -0.00155    0.00631    0.00150
AFIX  43
H9    2    0.066728    0.980578    0.855966    11.00000   -1.20000
AFIX   0
C4    1    0.340095    0.697295    0.873459    11.00000    0.04841    0.03660 =
         0.05316   -0.00374    0.00578   -0.00523
C11   1   -0.031385    0.458490    0.651212    11.00000    0.05030    0.04931 =
         0.05108    0.00149   -0.00336    0.00792
C16   1   -0.199102    0.248345    0.655917    11.00000    0.06106    0.05392 =
         0.05671    0.00211   -0.00441    0.00117
AFIX  43
H16   2   -0.228883    0.185340    0.686589    11.00000   -1.20000
AFIX   0
F1    4   -0.395159    0.115735    0.530913    11.00000    0.11571    0.12886 =
         0.07489   -0.03855   -0.02028   -0.00670
O4    3    0.270328    0.760853    0.692737    11.00000    0.09704    0.06356 =
         0.06285    0.00108    0.00164   -0.02909
C3    1    0.446808    0.753188    0.922190    11.00000    0.06146    0.04385 =
         0.05563   -0.00959    0.00660   -0.00762
AFIX  43
H3    2    0.378408    0.892331    0.936136    11.00000   -1.20000
AFIX   0
C12   1    0.009494    0.551338    0.605241    11.00000    0.05925    0.06426 =
         0.06024    0.00554   -0.00008   -0.00400
AFIX  43
H12   2    0.121033    0.692326    0.601794    11.00000   -1.20000
AFIX   0
C1    1    0.753819    0.387984    0.927679    11.00000    0.05772    0.04995 =
         0.05275    0.00206   -0.00496   -0.00776
C8    1    0.048881    0.775721    0.797304    11.00000    0.05804    0.04420 =
         0.06132    0.00622   -0.00288    0.00140
AFIX  43
H8    2   -0.081012    0.874266    0.777763    11.00000   -1.20000
AFIX   0
C14   1   -0.276328    0.227435    0.571148    11.00000    0.06650    0.08147 =
         0.06258   -0.02179   -0.01240    0.00377
C2    1    0.642868    0.607983    0.947711    11.00000    0.06459    0.05645 =
         0.04985   -0.00592   -0.00164   -0.01228
AFIX  43
H2    2    0.710331    0.648624    0.979155    11.00000   -1.20000
AFIX   0
C15   1   -0.321756    0.132523    0.615384    11.00000    0.07009    0.06055 =
         0.07246   -0.00900   -0.00670   -0.00161
AFIX  43
H15   2   -0.433854   -0.008504    0.618406    11.00000   -1.20000
AFIX   0
C13   1   -0.114391    0.435769    0.564525    11.00000    0.07740    0.09467 =
         0.04804    0.00194   -0.00409    0.01072
AFIX  43
H13   2   -0.088887    0.497163    0.533613    11.00000   -1.20000
AFIX   0
HKLF 4
REM  SIR2014 run in space group P 21
REM R1 =  0.0353 for    2149 Fo > 4sig(Fo)  and  0.0364 for all    2228 data
REM    190 parameters refined using      1 restraints
END
WGHT      0.0400      0.1686
REM Highest difference peak  0.134,  deepest hole -0.162,  1-sigma level  0.032
Q1    1   0.4523  0.5029  0.8206  11.00000  0.05    0.13
Q2    1   0.4043  0.5203  0.7799  11.00000  0.05    0.13
Q3    1   0.2594  0.6991  0.7856  11.00000  0.05    0.12
Q4    1   0.0510  0.4736  0.6265  11.00000  0.05    0.11
Q5    1   0.8920  0.2836  0.8577  11.00000  0.05    0.11
Q6    1   0.9388  0.3384  0.8789  11.00000  0.05    0.11
Q7    1   0.4369  0.4618  0.7362  11.00000  0.05    0.11
Q8    1   0.5296  0.6160  0.8610  11.00000  0.05    0.10
Q9    1   0.2725  0.6029  0.6013  11.00000  0.05    0.10
Q10   1   0.3208  0.6133  0.6914  11.00000  0.05    0.10
Q11   1   0.0065  0.4970  0.5251  11.00000  0.05    0.10
Q12   1   0.2497  0.3545  0.9083  11.00000  0.05    0.10
Q13   1   0.1219  0.4926  0.8081  11.00000  0.05    0.10
Q14   1   0.2518  0.3943  0.7236  11.00000  0.05    0.09
Q15   1   0.1029  0.8229  0.7578  11.00000  0.05    0.09
Q16   1   0.2987  0.3994  0.8400  11.00000  0.05    0.09
Q17   1   0.0435  0.5003  0.6701  11.00000  0.05    0.09
Q18   1   0.4740  0.4963  0.9414  11.00000  0.05    0.09
Q19   1  -0.4242 -0.3122  0.6019  11.00000  0.05    0.09
Q20   1   0.4520  0.7643  1.0111  11.00000  0.05    0.09
Q21   1   0.1263  0.7933  0.8771  11.00000  0.05    0.09
Q22   1   0.3843  0.5559  0.5544  11.00000  0.05    0.09
Q23   1   0.2504  0.7472  0.7332  11.00000  0.05    0.09
Q24   1   0.4499  0.7636  0.8825  11.00000  0.05    0.09
Q25   1   0.1119  0.7666  0.6088  11.00000  0.05    0.08
;
_shelx_res_checksum     27283
