# Supplementary material for: Crystal structure of 2-oxo-2H-chromen-7-yl 4-fluoro­benzoate
Source: Acta Crystallogr E Crystallogr Commun. 2018 Apr 27;74(Pt 5):761–5. doi: 10.1107/S205698901800614X (PMC5947504; doi:10.1107/S205698901800614X)
Supplement: Supplementary file 2 [file e-74-00761-Isup2.hkl]

data_I                                                                          
_shelx_title ' SIR2014 run in space group P 21'                                 
_shelx_refln_list_code          4                                               
_shelx_F_calc_maximum       92.21                                               
_exptl_crystal_F_000       292.00                                               
_reflns_d_resolution_high  0.8322                                               
                                                                                
loop_                                                                           
 _space_group_symop_operation_xyz                                               
 'x, y, z'                                                                      
 '-x, y+1/2, -z'                                                                
                                                                                
_cell_length_a     4.0181                                                       
_cell_length_b     5.7296                                                       
_cell_length_c    27.5566                                                       
_cell_angle_alpha  90.000                                                       
_cell_angle_beta   91.660                                                       
_cell_angle_gamma  90.000                                                       
                                                                                
_shelx_F_squared_multiplier     1.000                                           
                                                                                
loop_                                                                           
 _refln_index_h                                                                 
 _refln_index_k                                                                 
 _refln_index_l                                                                 
 _refln_F_squared_calc                                                          
 _refln_F_squared_meas                                                          
 _refln_F_squared_sigma                                                         
 _refln_observed_status                                                         
   0  -6   0         25.61         26.04         1.39 o                         
   1  -6   0          4.63          4.14         0.26 o                         
   2  -6   0         12.09         12.38         0.48 o                         
   1  -5   0          2.91          6.52         0.40 o                         
   2  -5   0         28.06         30.06         1.20 o                         
   3  -5   0          2.34          3.25         0.26 o                         
   0  -4   0         79.78         87.25         2.22 o                         
   1  -4   0         80.44         83.57         1.83 o                         
   2  -4   0         52.85        100.45         1.77 o                         
   3  -4   0          8.66          9.98         0.56 o                         
   1  -3   0        133.77        166.74         7.76 o                         
   2  -3   0         55.22         53.04         1.04 o                         
   3  -3   0          7.56         53.38         4.65 o                         
   4  -3   0          6.95          9.57         0.46 o                         
   0  -2   0        187.26        195.93         2.15 o                         
   1  -2   0        257.27        264.97         5.66 o                         
   2  -2   0        206.64        228.24         3.25 o                         
   3  -2   0          3.02          7.62         0.86 o                         
   4  -2   0          1.05          3.46         0.28 o                         
   1  -1   0       4897.41       4892.57        98.55 o                         
   2  -1   0         34.75         49.33         2.63 o                         
   3  -1   0         38.23         41.73         1.42 o                         
   4  -1   0          4.54          4.82         0.34 o                         
   1   0   0        376.39        380.92         4.64 o                         
   2   0   0         20.42         19.05         0.73 o                         
   3   0   0        136.94        142.99         2.44 o                         
   4   0   0          7.41          8.09         0.84 o                         
   1   1   0       4900.52       4968.47        59.74 o                         
   2   1   0         33.86         49.27         1.23 o                         
   3   1   0         38.12         39.30         0.99 o                         
   4   1   0          4.60          5.62         0.32 o                         
   0   2   0        188.06        199.20         6.39 o                         
   1   2   0        258.60        270.66         1.95 o                         
   2   2   0        205.83        221.42         4.62 o                         
   3   2   0          2.98          5.53         0.51 o                         
   4   2   0          1.04          2.84         0.24 o                         
   1   3   0        133.51        154.88         2.97 o                         
   2   3   0         55.58         55.72         1.67 o                         
   3   3   0          7.56         31.25         1.88 o                         
   4   3   0          6.80          7.96         0.43 o                         
   0   4   0         79.24         86.18         3.60 o                         
   1   4   0         81.90         85.32         1.42 o                         
   2   4   0         53.31         85.53        10.58 o                         
   3   4   0          8.60          8.37         0.46 o                         
   1   5   0          2.81          7.47         1.61 o                         
   3   5   0          2.27          3.07         0.35 o                         
  -2  -6   1          6.11          7.48         0.43 o                         
  -1  -6   1          1.69          2.14         0.20 o                         
   0  -6   1          4.55          6.06         0.72 o                         
   1  -6   1          3.04          3.77         0.25 o                         
   2  -6   1          6.93          7.79         0.53 o                         
  -3  -5   1          4.80          5.14         0.43 o                         
  -2  -5   1          5.96          7.98         0.49 o                         
  -1  -5   1         32.11         32.20         1.32 o                         
   0  -5   1          3.32          3.39         0.19 o                         
   1  -5   1         36.77         36.51         0.72 o                         
   2  -5   1         17.60         19.45         0.74 o                         
   3  -5   1          3.19          2.97         0.37 o                         
  -3  -4   1          3.56         11.49         0.63 o                         
  -2  -4   1        253.86        249.82         2.12 o                         
  -1  -4   1         36.20         37.67         1.52 o                         
   0  -4   1          9.04         10.25         0.56 o                         
   1  -4   1         15.54         19.23         0.95 o                         
   2  -4   1         91.32        102.80         2.52 o                         
   3  -4   1          0.39          3.07         0.34 o                         
  -4  -3   1          8.86         10.30         0.56 o                         
  -3  -3   1        194.87        207.68         2.47 o                         
  -2  -3   1          7.99          9.05         0.63 o                         
  -1  -3   1        716.95        712.03        10.18 o                         
   0  -3   1        380.52        424.45         4.77 o                         
   1  -3   1        139.62        141.43         1.44 o                         
   2  -3   1        119.40        110.37         2.51 o                         
   3  -3   1         21.21         31.61         1.33 o                         
   4  -3   1          4.39          6.17         0.39 o                         
  -4  -2   1         10.73         10.33         0.52 o                         
  -3  -2   1         28.89         40.37         1.45 o                         
  -2  -2   1        307.54        314.80         3.73 o                         
  -1  -2   1        387.95        394.48         4.44 o                         
   0  -2   1       1139.45       1137.82         8.48 o                         
   1  -2   1        160.35        163.02         1.67 o                         
   2  -2   1        163.81        182.46         2.36 o                         
   3  -2   1          4.39          4.78         0.54 o                         
   4  -2   1          1.14          1.44         0.17 o                         
  -4  -1   1          3.69          3.74         0.36 o                         
  -3  -1   1         35.57         37.20         1.33 o                         
  -2  -1   1        455.52        465.68         6.53 o                         
  -1  -1   1         11.97         15.23         2.54 o                         
   0  -1   1       3705.82       3818.75        34.66 o                         
   1  -1   1       1492.57       1403.79         8.19 o                         
   2  -1   1          1.00          2.82         0.35 o                         
   3  -1   1         45.80         47.72         1.84 o                         
   4  -1   1          0.90          1.18         0.18 o                         
  -4   0   1          6.69          9.58         0.64 o                         
  -3   0   1         57.62         55.40         1.25 o                         
  -2   0   1         45.85         36.10         0.98 o                         
  -1   0   1       1283.74       1242.01        16.61 o                         
   1   0   1         27.20         25.99         1.56 o                         
   2   0   1        116.43        102.06         1.89 o                         
   3   0   1         71.02         80.66         1.36 o                         
   4   0   1          9.48          8.52         0.52 o                         
  -4   1   1          3.85          3.87         0.28 o                         
  -3   1   1         35.56         36.60         0.95 o                         
  -2   1   1        457.02        458.68         5.51 o                         
  -1   1   1         11.92         16.14         1.69 o                         
   0   1   1       3710.52       3754.66        69.52 o                         
   1   1   1       1497.52       1404.40        31.12 o                         
   2   1   1          1.11          3.38         0.40 o                         
   3   1   1         45.18         46.23         1.08 o                         
   4   1   1          0.90          1.13         0.18 o                         
  -4   2   1         10.61         10.01         0.35 o                         
  -3   2   1         28.90         36.85         1.15 o                         
  -2   2   1        308.79        319.67         2.76 o                         
  -1   2   1        391.00        393.95         4.40 o                         
   0   2   1       1137.82       1117.98         7.57 o                         
   1   2   1        161.67        168.18         1.67 o                         
   2   2   1        162.63        174.66         1.70 o                         
   3   2   1          4.20          4.56         0.43 o                         
   4   2   1          1.17          1.23         0.17 o                         
  -4   3   1          8.74          8.94         0.40 o                         
  -3   3   1        194.55        206.55         2.48 o                         
  -2   3   1          7.77          8.30         0.50 o                         
  -1   3   1        718.74        703.86        13.13 o                         
   0   3   1        382.48        414.66         9.11 o                         
   1   3   1        140.05        136.24         2.00 o                         
   2   3   1        118.41        113.09         2.02 o                         
   3   3   1         21.28         25.85         0.73 o                         
   4   3   1          4.42          4.89         0.31 o                         
  -3   4   1          3.71          8.05         1.33 o                         
  -2   4   1        253.06        253.96         2.67 o                         
  -1   4   1         36.28         39.07         1.06 o                         
   0   4   1          9.34         11.30         0.89 o                         
   1   4   1         16.07         22.30         2.39 o                         
   2   4   1         91.44         93.07         1.90 o                         
   3   4   1          0.38          1.42         0.24 o                         
  -3   5   1          4.81          4.98         0.70 o                         
  -2   5   1          5.82          6.52         0.73 o                         
  -1   5   1         31.96         33.65         1.79 o                         
   0   5   1          3.42          4.06         0.67 o                         
   1   5   1         36.34         41.23         2.01 o                         
   2   5   1         18.14         22.09         2.06 o                         
   3   5   1          3.19          3.26         0.30 o                         
   2   6   1          6.91          8.41         0.73 o                         
  -2  -6   2          9.89         10.91         0.45 o                         
  -1  -6   2          4.65          4.78         0.28 o                         
   0  -6   2          3.13          4.69         0.36 o                         
   1  -6   2          6.98          6.93         0.31 o                         
   2  -6   2          0.15          1.15         0.27 o                         
  -3  -5   2          2.24          4.65         0.32 o                         
  -2  -5   2          3.19          3.63         0.30 o                         
  -1  -5   2          5.01          5.83         0.35 o                         
   0  -5   2          0.99          1.23         0.12 o                         
   1  -5   2         51.60         51.83         0.92 o                         
   2  -5   2          1.74          3.23         0.32 o                         
   3  -5   2          4.69          4.73         0.30 o                         
  -3  -4   2         36.28         35.24         1.09 o                         
  -2  -4   2         26.75         43.97         2.94 o                         
  -1  -4   2         16.30         17.84         1.04 o                         
   0  -4   2         61.54         66.15         1.37 o                         
   1  -4   2        140.69        151.90         3.69 o                         
   2  -4   2         62.95         70.99         2.04 o                         
   3  -4   2          6.75          6.61         0.30 o                         
  -4  -3   2          0.28          5.07         0.50 o                         
  -3  -3   2        102.21        115.00         1.34 o                         
  -2  -3   2          9.21          8.15         0.51 o                         
  -1  -3   2         81.73         92.25         2.02 o                         
   0  -3   2        302.84        335.47         4.76 o                         
   1  -3   2         38.66         42.30         0.86 o                         
   2  -3   2         68.22         68.79         1.78 o                         
   3  -3   2         48.55         49.49         1.19 o                         
   4  -3   2          4.49          5.04         0.41 o                         
  -4  -2   2          1.17          5.79         0.59 o                         
  -3  -2   2        114.94        109.22         4.73 o                         
  -2  -2   2        283.39        285.34         4.76 o                         
  -1  -2   2        351.43        340.69         2.08 o                         
   0  -2   2        464.26        488.76         3.67 o                         
   1  -2   2         60.22         55.65         1.42 o                         
   2  -2   2        169.91        162.90         2.38 o                         
   3  -2   2          9.16          8.65         0.52 o                         
   4  -2   2          0.11          0.45         0.12 o                         
  -4  -1   2          5.34          6.31         0.32 o                         
  -3  -1   2          2.25          2.90         0.95 o                         
  -2  -1   2        511.11        504.23         4.03 o                         
  -1  -1   2       4726.94       4516.06        44.08 o                         
   0  -1   2        747.93        707.15         9.58 o                         
   1  -1   2        851.50        814.73         9.08 o                         
   2  -1   2         60.17         60.21         0.98 o                         
   3  -1   2         45.43         45.76         1.11 o                         
   4  -1   2          1.10          0.77         0.17 o                         
  -4   0   2          7.78         25.88         0.81 o                         
  -3   0   2          8.60         11.82         0.75 o                         
  -2   0   2          0.49          0.44         0.17 o                         
  -1   0   2       3169.64       3000.97        14.42 o                         
   1   0   2         76.73         61.94         1.52 o                         
   2   0   2         18.80         19.37         0.77 o                         
   3   0   2         46.64         47.90         1.24 o                         
   4   0   2          1.75          2.85         0.25 o                         
  -4   1   2          5.45          6.67         0.42 o                         
  -3   1   2          2.31          5.17         0.48 o                         
  -2   1   2        513.19        508.89         4.18 o                         
  -1   1   2       4728.43       4584.91        63.75 o                         
   0   1   2        754.63        681.80         9.46 o                         
   1   1   2        849.98        819.17        19.45 o                         
   2   1   2         61.16         61.37         1.16 o                         
   3   1   2         46.21         47.79         1.09 o                         
   4   1   2          1.10          0.58         0.16 o                         
  -4   2   2          1.21          4.42         0.43 o                         
  -3   2   2        114.46        113.29         1.81 o                         
  -2   2   2        282.52        289.80         2.39 o                         
  -1   2   2        356.18        342.07         3.12 o                         
   0   2   2        465.38        487.67         8.65 o                         
   1   2   2         60.62         58.22         0.76 o                         
   2   2   2        170.87        165.20         2.29 o                         
   3   2   2          8.97          9.65         0.58 o                         
   4   2   2          0.12          0.42         0.13 o                         
  -4   3   2          0.27          3.91         0.32 o                         
  -3   3   2        102.49        110.11         2.51 o                         
  -2   3   2          9.13          7.68         0.36 o                         
  -1   3   2         82.00         88.62         1.93 o                         
   0   3   2        306.29        325.26         3.03 o                         
   1   3   2         39.21         39.56         0.94 o                         
   2   3   2         67.67         66.95         1.12 o                         
   3   3   2         48.71         47.87         1.51 o                         
   4   3   2          4.42          4.43         0.29 o                         
  -3   4   2         36.18         37.10         0.98 o                         
  -2   4   2         26.62         39.97         7.51 o                         
  -1   4   2         16.76         17.68         0.97 o                         
   0   4   2         62.28         67.39         1.52 o                         
   1   4   2        140.83        150.79         1.98 o                         
   2   4   2         62.83         67.17         3.59 o                         
   3   4   2          6.68          6.21         0.41 o                         
  -3   5   2          2.24          5.02         0.53 o                         
  -2   5   2          3.08          3.17         0.59 o                         
  -1   5   2          5.16          7.90         1.33 o                         
   0   5   2          1.00          1.36         0.48 o                         
   1   5   2         51.36         54.78         3.41 o                         
   2   5   2          1.62          2.69         0.91 o                         
   3   5   2          4.60          5.02         0.55 o                         
   2   6   2          0.15          1.21         0.36 o                         
  -2  -6   3          5.11          4.42         0.25 o                         
  -1  -6   3          9.86          9.12         0.37 o                         
   0  -6   3         32.51         30.89         1.38 o                         
   1  -6   3          9.04          7.59         0.32 o                         
   2  -6   3          7.60          6.66         0.28 o                         
  -3  -5   3          9.60          8.98         0.97 o                         
  -2  -5   3          0.76          3.54         0.61 o                         
  -1  -5   3          3.57          4.19         0.30 o                         
   0  -5   3          3.48          3.56         0.19 o                         
   1  -5   3         97.17         94.07         1.76 o                         
   2  -5   3          3.63          4.41         0.30 o                         
   3  -5   3          0.21          0.94         0.15 o                         
  -3  -4   3          2.03          7.69         0.44 o                         
  -2  -4   3         40.96         46.95         0.94 o                         
  -1  -4   3          4.22          3.98         0.52 o                         
   0  -4   3         51.83         53.71         1.24 o                         
   1  -4   3         91.61         88.35         2.15 o                         
   2  -4   3         81.17         85.89         2.42 o                         
   3  -4   3          1.10          2.22         0.25 o                         
  -4  -3   3         14.27         21.85         0.90 o                         
  -3  -3   3         85.02         79.42         1.22 o                         
  -2  -3   3          0.20          0.61         0.44 o                         
  -1  -3   3         40.50         41.04         0.80 o                         
   0  -3   3         86.43         94.43         1.71 o                         
   1  -3   3        213.47        215.07         2.09 o                         
   2  -3   3         21.91         21.32         0.66 o                         
   3  -3   3         10.52         16.12         0.45 o                         
   4  -3   3          1.44          1.98         0.16 o                         
  -4  -2   3         14.90         19.80         0.75 o                         
  -3  -2   3         75.19         75.35         4.66 o                         
  -2  -2   3         96.82        105.88         4.19 o                         
  -1  -2   3         81.70         82.39         1.11 o                         
   0  -2   3        338.76        348.69         3.72 o                         
   1  -2   3        122.86        122.21         1.88 o                         
   2  -2   3         33.09         34.85         0.89 o                         
   3  -2   3          8.58          7.96         0.55 o                         
   4  -2   3          3.65          3.57         0.22 o                         
  -4  -1   3         11.96         10.00         0.41 o                         
  -3  -1   3         40.88         45.27         1.91 o                         
  -2  -1   3        353.79        348.10         3.40 o                         
  -1  -1   3        220.23        214.28         3.36 o                         
   0  -1   3       1470.90       1489.43        13.06 o                         
   1  -1   3        419.29        407.97        11.37 o                         
   2  -1   3        204.25        191.44         1.99 o                         
   3  -1   3         13.95         13.99         0.64 o                         
   4  -1   3          0.05          0.04         0.12 o                         
  -4   0   3         90.93         74.43         2.58 o                         
  -3   0   3         10.01          9.80         0.49 o                         
  -2   0   3          0.05          0.50         0.26 o                         
  -1   0   3       8502.60       8181.82        25.27 o                         
   0   0   3         40.69         39.06         1.25 o                         
   1   0   3        817.78        750.29        16.60 o                         
   2   0   3         61.53         58.31         1.27 o                         
   3   0   3          3.25          6.14         0.38 o                         
   4   0   3          0.00          0.26         0.12 o                         
  -4   1   3         11.81          9.48         0.61 o                         
  -3   1   3         41.29         45.87         1.20 o                         
  -2   1   3        351.44        348.88         3.75 o                         
  -1   1   3        222.53        221.52         4.23 o                         
   0   1   3       1479.27       1494.85         8.85 o                         
   1   1   3        419.47        416.69         9.63 o                         
   2   1   3        201.97        196.46         2.09 o                         
   3   1   3         13.93         14.39         0.61 o                         
   4   1   3          0.05         -0.06         0.13 o                         
  -4   2   3         14.96         18.82         0.78 o                         
  -3   2   3         75.07         77.50         1.50 o                         
  -2   2   3         97.03        106.34         1.85 o                         
  -1   2   3         81.39         80.54         1.24 o                         
   0   2   3        336.03        338.19         5.58 o                         
   1   2   3        122.26        118.80         1.19 o                         
   2   2   3         33.13         33.61         0.82 o                         
   3   2   3          8.53          8.15         0.69 o                         
   4   2   3          3.65          3.61         0.30 o                         
  -4   3   3         14.23         20.61         0.79 o                         
  -3   3   3         84.40         83.42         1.36 o                         
  -2   3   3          0.22          1.72         0.46 o                         
  -1   3   3         40.36         39.25         1.03 o                         
   0   3   3         87.19         89.78         1.30 o                         
   1   3   3        212.16        212.77         2.06 o                         
   2   3   3         21.73         20.47         0.63 o                         
   3   3   3         10.29         14.82         0.59 o                         
   4   3   3          1.42          1.52         0.33 o                         
  -3   4   3          2.06          7.45         0.87 o                         
  -2   4   3         41.21         45.52         1.25 o                         
  -1   4   3          4.30          3.81         0.44 o                         
   0   4   3         51.84         52.79         1.36 o                         
   1   4   3         91.91         88.86         1.39 o                         
   2   4   3         81.68         86.10         2.24 o                         
   3   4   3          1.15          1.57         0.23 o                         
  -3   5   3          9.65          8.76         0.76 o                         
  -2   5   3          0.72          3.38         0.91 o                         
  -1   5   3          3.55          3.67         0.47 o                         
   0   5   3          3.43          4.29         0.71 o                         
   1   5   3         97.68        108.01         2.70 o                         
   2   5   3          3.58          4.01         1.03 o                         
   3   5   3          0.20          1.26         0.23 o                         
   2   6   3          7.60          7.10         0.62 o                         
  -2  -6   4          2.47          2.72         0.20 o                         
  -1  -6   4          3.00          3.53         0.24 o                         
   0  -6   4         19.50         17.46         0.91 o                         
   1  -6   4          8.36          9.47         0.31 o                         
   2  -6   4          0.98          1.63         0.20 o                         
  -3  -5   4          1.18          3.24         0.27 o                         
  -2  -5   4         25.06         25.04         1.40 o                         
  -1  -5   4          6.94          5.66         0.34 o                         
   0  -5   4          3.06          4.26         0.21 o                         
   1  -5   4         95.77         90.27         1.21 o                         
   2  -5   4          2.90          3.17         0.23 o                         
   3  -5   4          5.63          7.28         0.26 o                         
  -3  -4   4         20.23         20.75         0.63 o                         
  -2  -4   4         16.15         19.53         0.57 o                         
  -1  -4   4          1.05          1.57         0.28 o                         
   0  -4   4          0.34          0.93         0.28 o                         
   1  -4   4         95.45         91.52         1.44 o                         
   2  -4   4         64.85         66.17         1.52 o                         
   3  -4   4          1.81          1.64         0.18 o                         
  -4  -3   4         51.11         45.32         1.37 o                         
  -3  -3   4          2.48          8.62         0.86 o                         
  -2  -3   4         25.60         25.59         1.05 o                         
  -1  -3   4         49.64         49.25         0.83 o                         
   0  -3   4        221.70        241.97         4.10 o                         
   1  -3   4         26.71         25.71         0.78 o                         
   2  -3   4         57.10         54.47         2.29 o                         
   3  -3   4         13.44         13.88         0.48 o                         
   4  -3   4          3.31          2.98         0.18 o                         
  -4  -2   4         23.09         28.23         1.67 o                         
  -3  -2   4         37.64         34.19         1.54 o                         
  -2  -2   4        533.72        547.36        10.61 o                         
  -1  -2   4        270.76        248.52         2.77 o                         
   0  -2   4        319.56        309.33         2.59 o                         
   1  -2   4         57.88         61.23         4.55 o                         
   2  -2   4         52.23         50.58         1.36 o                         
   3  -2   4         28.05         26.87         1.48 o                         
   4  -2   4          2.14          2.75         0.24 o                         
  -4  -1   4          6.79          7.02         0.36 o                         
  -3  -1   4         34.76         39.50         1.81 o                         
  -2  -1   4         70.34         70.40         1.57 o                         
  -1  -1   4       4292.68       4014.13        77.88 o                         
   0  -1   4        324.64        294.58         3.94 o                         
   1  -1   4        264.41        253.34         7.70 o                         
   2  -1   4        295.50        281.50         2.43 o                         
   3  -1   4          4.24          4.07         0.36 o                         
   4  -1   4          0.14         -0.06         0.13 o                         
  -4   0   4          0.00          2.75         0.28 o                         
  -3   0   4          3.89          4.21         0.33 o                         
  -2   0   4        106.60         99.03         1.61 o                         
  -1   0   4        577.32        549.09         6.92 o                         
   0   0   4       1537.54       1433.73        33.49 o                         
   1   0   4        100.14        101.85         2.28 o                         
   2   0   4          0.62          0.92         0.23 o                         
   3   0   4         39.91         38.09         0.84 o                         
   4   0   4          0.20          0.11         0.10 o                         
  -4   1   4          6.77          6.67         0.42 o                         
  -3   1   4         35.03         40.12         1.12 o                         
  -2   1   4         71.18         74.57         1.31 o                         
  -1   1   4       4288.97       4084.04        42.53 o                         
   0   1   4        325.38        303.47         3.69 o                         
   1   1   4        266.58        258.26         6.37 o                         
   2   1   4        292.21        289.81         4.96 o                         
   3   1   4          4.15          4.41         0.35 o                         
   4   1   4          0.14         -0.05         0.11 o                         
  -4   2   4         22.99         26.61         0.75 o                         
  -3   2   4         37.86         36.08         1.03 o                         
  -2   2   4        535.90        549.38         2.81 o                         
  -1   2   4        270.58        243.93         2.61 o                         
   0   2   4        318.54        302.51         3.17 o                         
   1   2   4         57.08         63.58         0.83 o                         
   2   2   4         52.57         52.14         1.00 o                         
   3   2   4         27.17         26.13         1.63 o                         
   4   2   4          2.06          2.09         0.30 o                         
  -4   3   4         51.13         44.70         2.35 o                         
  -3   3   4          2.44          6.10         0.69 o                         
  -2   3   4         25.79         26.17         0.66 o                         
  -1   3   4         49.56         50.10         1.34 o                         
   0   3   4        222.40        229.42         2.29 o                         
   1   3   4         27.20         26.37         0.66 o                         
   2   3   4         56.49         53.78         1.54 o                         
   3   3   4         13.44         13.30         0.54 o                         
   4   3   4          3.29          2.50         0.42 o                         
  -3   4   4         20.34         22.51         0.76 o                         
  -2   4   4         16.30         16.44         0.74 o                         
  -1   4   4          0.99          1.45         0.20 o                         
   0   4   4          0.43          0.61         0.21 o                         
   1   4   4         95.09         90.65         1.52 o                         
   2   4   4         64.72         65.81         1.69 o                         
   3   4   4          1.77          1.51         0.22 o                         
  -3   5   4          1.15          3.11         0.46 o                         
  -2   5   4         25.33         27.28         1.63 o                         
  -1   5   4          6.87          5.44         0.56 o                         
   1   5   4         96.11        100.68         3.21 o                         
   2   5   4          2.88          3.07         0.47 o                         
   3   5   4          5.59          6.74         0.63 o                         
   2   6   4          0.92          1.87         0.37 o                         
  -2  -6   5          1.98          1.89         0.17 o                         
  -1  -6   5          5.41          4.97         0.27 o                         
   0  -6   5          2.10          2.41         0.27 o                         
   1  -6   5          0.27          0.49         0.10 o                         
   2  -6   5          3.57          2.91         0.16 o                         
  -3  -5   5          7.90          9.21         0.54 o                         
  -2  -5   5         14.25         13.39         0.55 o                         
  -1  -5   5          6.36          5.93         0.31 o                         
   0  -5   5         23.58         20.17         0.62 o                         
   1  -5   5         29.19         27.22         0.56 o                         
   2  -5   5          3.19          2.75         0.19 o                         
   3  -5   5         16.47         17.11         0.44 o                         
  -3  -4   5          0.26          2.70         0.29 o                         
  -2  -4   5         52.59         49.35         0.99 o                         
  -1  -4   5          7.85          8.07         0.52 o                         
   0  -4   5          4.65          3.97         0.52 o                         
   1  -4   5         95.72         91.22         1.44 o                         
   2  -4   5          6.90          9.50         0.35 o                         
   3  -4   5          1.38          1.34         0.14 o                         
  -4  -3   5          5.18          6.86         0.39 o                         
  -3  -3   5         30.39         28.55         0.64 o                         
  -2  -3   5          8.58          7.30         0.52 o                         
  -1  -3   5         23.24         20.75         0.61 o                         
   0  -3   5         15.78         19.80         0.57 o                         
   1  -3   5         27.05         25.69         0.59 o                         
   2  -3   5         11.82         11.18         0.47 o                         
   3  -3   5         37.91         38.24         1.53 o                         
   4  -3   5          1.20          1.31         0.13 o                         
  -4  -2   5         40.86         40.00         0.82 o                         
  -3  -2   5         20.47         19.03         0.84 o                         
  -2  -2   5        422.74        427.28         4.19 o                         
  -1  -2   5        189.56        186.37         1.59 o                         
   0  -2   5        283.71        291.38         2.64 o                         
   1  -2   5         96.79         98.85         2.43 o                         
   2  -2   5         64.80         60.86         1.65 o                         
   3  -2   5          6.20          6.65         0.51 o                         
   4  -2   5         11.15         10.73         0.42 o                         
  -4  -1   5          1.97          1.19         0.20 o                         
  -3  -1   5         35.54         36.13         1.72 o                         
  -2  -1   5        399.99        401.36         3.78 o                         
  -1  -1   5       2364.49       2245.12        23.85 o                         
   0  -1   5        303.78        303.06         4.23 o                         
   1  -1   5        155.52        144.86         4.27 o                         
   2  -1   5        199.71        188.53         2.26 o                         
   3  -1   5          1.13          1.31         0.19 o                         
   4  -1   5          1.84          1.70         0.23 o                         
  -4   0   5          1.13          1.81         0.21 o                         
  -3   0   5         12.51         10.09         0.65 o                         
  -2   0   5          0.05          0.12         0.12 o                         
  -1   0   5       2423.68       2303.98        47.83 o                         
   0   0   5        203.84        197.18         6.73 o                         
   1   0   5         19.57         18.19         0.66 o                         
   2   0   5         98.09         88.65         1.59 o                         
   3   0   5          5.58          5.61         0.37 o                         
   4   0   5          0.01          0.06         0.11 o                         
  -4   1   5          1.97          1.42         0.36 o                         
  -3   1   5         35.52         36.19         1.06 o                         
  -2   1   5        401.42        412.68         5.29 o                         
  -1   1   5       2366.31       2246.22        34.56 o                         
   0   1   5        307.57        317.18         4.27 o                         
   1   1   5        155.05        144.38         4.00 o                         
   2   1   5        199.12        194.10         3.87 o                         
   3   1   5          1.12          1.55         0.29 o                         
   4   1   5          1.80          1.74         0.19 o                         
  -4   2   5         40.68         39.18         0.88 o                         
  -3   2   5         20.25         20.91         0.79 o                         
  -2   2   5        424.69        424.37         2.65 o                         
  -1   2   5        191.71        185.17         2.32 o                         
   0   2   5        284.15        288.06         1.88 o                         
   1   2   5         95.97         95.19         1.09 o                         
   2   2   5         64.95         62.18         1.10 o                         
   3   2   5          6.04          6.18         0.39 o                         
   4   2   5         11.23         10.39         0.81 o                         
  -4   3   5          5.26          6.25         0.34 o                         
  -3   3   5         30.75         29.20         0.72 o                         
  -2   3   5          8.50          7.41         0.38 o                         
  -1   3   5         23.66         22.55         0.75 o                         
   0   3   5         16.47         18.80         0.58 o                         
   1   3   5         26.75         25.15         0.69 o                         
   2   3   5         11.72         10.14         0.55 o                         
   3   3   5         38.20         38.52         1.34 o                         
   4   3   5          1.20          1.11         0.69 o                         
  -3   4   5          0.25          1.49         0.39 o                         
  -2   4   5         53.01         50.40         1.04 o                         
  -1   4   5          7.71          7.42         0.47 o                         
   0   4   5          4.54          3.70         0.27 o                         
   1   4   5         94.77         87.64         1.61 o                         
   2   4   5          6.90          7.09         0.67 o                         
   3   4   5          1.35          0.71         0.18 o                         
  -3   5   5          7.90          9.42         0.62 o                         
  -2   5   5         14.44         13.47         1.36 o                         
  -1   5   5          6.42          5.54         0.55 o                         
   1   5   5         29.63         30.25         1.78 o                         
   2   5   5          3.10          2.72         0.44 o                         
   3   5   5         16.31         17.23         0.96 o                         
  -2   6   5          1.95          2.28         0.34 o                         
   2   6   5          3.52          3.60         0.45 o                         
  -2  -6   6          0.96          1.01         0.17 o                         
  -1  -6   6          3.38          3.42         0.26 o                         
   0  -6   6          5.87          6.43         0.34 o                         
   1  -6   6          0.05          0.21         0.08 o                         
   2  -6   6          2.34          2.65         0.17 o                         
  -3  -5   6         16.50         17.44         1.71 o                         
  -2  -5   6          8.58          8.30         0.42 o                         
  -1  -5   6          6.02          5.50         0.27 o                         
   0  -5   6         58.88         48.49         1.38 o                         
   1  -5   6         57.66         53.40         0.83 o                         
   2  -5   6          0.63          0.50         0.14 o                         
   3  -5   6         14.22         13.85         0.39 o                         
  -3  -4   6         15.36         15.44         0.54 o                         
  -2  -4   6         45.79         43.04         0.93 o                         
  -1  -4   6          0.23          0.46         0.18 o                         
   0  -4   6          1.53          1.44         0.32 o                         
   1  -4   6         73.81         70.45         1.28 o                         
   2  -4   6         25.58         26.51         0.56 o                         
   3  -4   6          1.48          1.72         0.15 o                         
  -4  -3   6          3.99          5.82         0.34 o                         
  -3  -3   6         40.79         37.85         0.94 o                         
  -2  -3   6          0.72          0.70         0.20 o                         
  -1  -3   6         21.47         25.36         0.68 o                         
   0  -3   6        220.59        233.35         2.83 o                         
   1  -3   6         27.69         29.08         0.60 o                         
   2  -3   6         16.20         16.92         0.72 o                         
   3  -3   6         46.27         50.37         1.74 o                         
   4  -3   6          2.79          1.97         0.17 o                         
  -4  -2   6         14.44         14.97         0.52 o                         
  -3  -2   6         19.02         17.41         0.76 o                         
  -2  -2   6        155.78        153.42         2.56 o                         
  -1  -2   6        630.71        627.04         8.25 o                         
   0  -2   6         15.19         15.86         0.46 o                         
   1  -2   6        182.54        188.18         5.19 o                         
   2  -2   6        138.33        135.88         2.24 o                         
   3  -2   6         13.99         13.27         0.65 o                         
   4  -2   6          7.63          8.75         0.38 o                         
  -4  -1   6          0.33          0.35         0.13 o                         
  -3  -1   6          1.13          0.93         0.35 o                         
  -2  -1   6        410.18        399.77         3.89 o                         
  -1  -1   6         82.18         71.97         1.36 o                         
   0  -1   6         23.79         23.76         1.28 o                         
   1  -1   6        138.45        122.06         2.99 o                         
   2  -1   6         47.15         46.67         1.03 o                         
   3  -1   6          1.40          1.29         0.16 o                         
   4  -1   6          6.10          5.68         0.45 o                         
  -4   0   6          0.35          0.79         0.17 o                         
  -3   0   6         28.41         28.31         1.06 o                         
  -2   0   6          3.05          2.88         0.40 o                         
  -1   0   6         19.15         19.15         0.77 o                         
   0   0   6        153.51        138.88         3.42 o                         
   1   0   6        287.29        278.95         2.37 o                         
   2   0   6        114.53        100.90         2.16 o                         
   3   0   6          5.62          4.32         0.32 o                         
   4   0   6         13.68         12.75         0.96 o                         
  -4   1   6          0.30          0.61         0.17 o                         
  -3   1   6          1.10          0.86         0.36 o                         
  -2   1   6        408.89        403.32         3.64 o                         
  -1   1   6         84.01         76.46         1.41 o                         
   0   1   6         23.48         24.66         1.28 o                         
   1   1   6        137.29        126.06         4.15 o                         
   2   1   6         46.60         47.82         2.22 o                         
   3   1   6          1.33          1.32         0.21 o                         
   4   1   6          6.25          5.58         0.31 o                         
  -4   2   6         14.32         14.88         0.70 o                         
  -3   2   6         18.96         17.33         0.62 o                         
  -2   2   6        156.12        156.28         1.95 o                         
  -1   2   6        627.86        618.41         7.58 o                         
   0   2   6         15.75         16.00         0.42 o                         
   1   2   6        181.98        185.33         2.43 o                         
   2   2   6        138.49        134.85         1.61 o                         
   3   2   6         14.23         14.10         0.50 o                         
   4   2   6          7.67          8.37         0.61 o                         
  -4   3   6          4.00          5.34         0.26 o                         
  -3   3   6         40.25         37.84         0.89 o                         
  -2   3   6          0.74          0.55         0.14 o                         
  -1   3   6         21.96         25.81         0.73 o                         
   0   3   6        219.47        226.96         3.45 o                         
   1   3   6         27.58         27.87         0.61 o                         
   2   3   6         16.17         16.58         0.70 o                         
   3   3   6         45.95         50.51         1.21 o                         
   4   3   6          2.83          1.84         0.53 o                         
  -3   4   6         15.35         14.78         0.63 o                         
  -2   4   6         46.21         44.31         1.04 o                         
  -1   4   6          0.27          0.25         0.16 o                         
   0   4   6          1.46          1.52         0.21 o                         
   1   4   6         72.84         68.91         1.36 o                         
   2   4   6         25.65         26.14         0.87 o                         
   3   4   6          1.57          1.58         0.22 o                         
  -3   5   6         16.50         17.57         0.97 o                         
  -2   5   6          8.56          8.46         0.68 o                         
  -1   5   6          6.03          5.47         0.48 o                         
   2   5   6          0.60          0.14         0.29 o                         
   3   5   6         14.07         14.06         0.87 o                         
  -2   6   6          0.94          1.11         0.25 o                         
   2   6   6          2.26          2.55         0.44 o                         
  -2  -6   7          0.84          0.94         0.31 o                         
  -1  -6   7          3.78          4.25         0.28 o                         
   0  -6   7         55.89         47.80         1.45 o                         
   1  -6   7          0.73          0.49         0.09 o                         
   2  -6   7          2.50          1.91         0.19 o                         
  -3  -5   7         15.65         15.57         0.63 o                         
  -2  -5   7          8.28          7.02         0.47 o                         
  -1  -5   7          6.49          5.87         0.31 o                         
   0  -5   7         91.73         84.94         2.11 o                         
   1  -5   7          9.25          8.80         0.31 o                         
   2  -5   7         14.04         14.02         0.61 o                         
   3  -5   7         21.80         22.70         0.86 o                         
  -3  -4   7         14.27         13.06         0.43 o                         
  -2  -4   7         12.31         12.85         0.46 o                         
  -1  -4   7         23.48         20.94         1.21 o                         
   0  -4   7          3.51          2.59         0.31 o                         
   1  -4   7        104.61        103.21         1.56 o                         
   2  -4   7         50.50         50.47         0.87 o                         
   3  -4   7          7.32          6.59         0.29 o                         
  -4  -3   7          8.68          7.81         0.35 o                         
  -3  -3   7         12.52         12.91         0.43 o                         
  -2  -3   7          9.04          7.93         0.64 o                         
  -1  -3   7         19.38         21.09         0.54 o                         
   0  -3   7         39.96         43.90         0.99 o                         
   1  -3   7         81.25         87.21         1.07 o                         
   2  -3   7         12.08         12.49         0.60 o                         
   3  -3   7         59.93         62.55         2.01 o                         
   4  -3   7          0.97          0.74         0.23 o                         
  -4  -2   7          7.56          9.13         0.49 o                         
  -3  -2   7         42.59         39.70         0.96 o                         
  -2  -2   7        349.26        351.64         5.00 o                         
  -1  -2   7        293.74        280.77         2.35 o                         
   0  -2   7         98.15         97.51         1.15 o                         
   1  -2   7        158.59        167.60         3.86 o                         
   2  -2   7        350.76        339.77         3.83 o                         
   3  -2   7         15.46         17.22         1.01 o                         
   4  -2   7          9.75         11.34         0.54 o                         
  -4  -1   7          2.17          1.82         0.23 o                         
  -3  -1   7          0.51          0.47         0.23 o                         
  -2  -1   7        315.22        323.32         3.11 o                         
  -1  -1   7        115.82        108.07         1.82 o                         
   0  -1   7        105.01         94.42         2.66 o                         
   1  -1   7        129.70        130.86         1.33 o                         
   2  -1   7          6.25          5.98         0.38 o                         
   3  -1   7         26.71         23.14         0.59 o                         
   4  -1   7         12.47         11.49         0.48 o                         
  -4   0   7          9.14          9.28         0.47 o                         
  -3   0   7          6.18          6.46         0.53 o                         
  -2   0   7          0.75          0.57         0.24 o                         
  -1   0   7         56.38         54.49         1.12 o                         
   0   0   7         76.61         70.34         2.65 o                         
   1   0   7          0.88          0.97         0.17 o                         
   2   0   7        101.88        100.99         1.75 o                         
   3   0   7         18.25         16.46         0.57 o                         
   4   0   7          1.82          2.19         0.21 o                         
  -4   1   7          2.20          2.09         0.21 o                         
  -3   1   7          0.55          0.49         0.27 o                         
  -2   1   7        313.30        321.15         3.30 o                         
  -1   1   7        116.32        111.31         1.97 o                         
   0   1   7        104.45         98.50         2.70 o                         
   1   1   7        128.52        127.97         2.18 o                         
   2   1   7          5.97          5.94         0.38 o                         
   3   1   7         26.53         24.32         0.76 o                         
   4   1   7         12.47         11.53         0.52 o                         
  -4   2   7          7.59          8.12         0.43 o                         
  -3   2   7         42.60         41.20         0.76 o                         
  -2   2   7        351.28        343.78         3.36 o                         
  -1   2   7        295.63        278.39         3.10 o                         
   0   2   7         99.22         96.18         1.06 o                         
   1   2   7        158.92        163.45         2.70 o                         
   2   2   7        349.97        340.80         3.07 o                         
   3   2   7         15.15         16.56         0.47 o                         
   4   2   7          9.75         10.42         0.75 o                         
  -4   3   7          8.70          6.92         0.33 o                         
  -3   3   7         12.61         12.30         0.45 o                         
  -2   3   7          9.13          8.29         0.41 o                         
  -1   3   7         19.89         23.96         1.16 o                         
   0   3   7         40.51         42.73         0.74 o                         
   1   3   7         81.18         85.89         1.20 o                         
   2   3   7         12.28         12.36         0.68 o                         
   3   3   7         59.90         63.95         1.49 o                         
   4   3   7          1.01          0.86         0.24 o                         
  -3   4   7         14.27         13.23         0.66 o                         
  -2   4   7         12.16         12.49         0.60 o                         
  -1   4   7         23.39         19.89         1.05 o                         
   0   4   7          3.43          2.58         0.28 o                         
   1   4   7        104.74        106.47         1.85 o                         
   2   4   7         50.04         49.79         1.19 o                         
   3   4   7          7.20          6.77         0.40 o                         
  -3   5   7         15.67         15.16         0.60 o                         
  -2   5   7          8.24          6.56         0.70 o                         
  -1   5   7          6.64          6.00         0.59 o                         
   0   5   7         92.00        102.80         4.42 o                         
   1   5   7          9.22          7.58         1.36 o                         
   2   5   7         13.98         15.45         1.16 o                         
   3   5   7         21.86         22.64         1.05 o                         
  -2   6   7          0.86          0.75         0.22 o                         
   2   6   7          2.53          1.64         0.37 o                         
  -2  -6   8          0.52          0.32         0.19 o                         
  -1  -6   8         10.10          8.66         0.39 o                         
   0  -6   8         97.44         88.31         1.48 o                         
   1  -6   8          0.01          0.05         0.15 o                         
   2  -6   8          0.64          0.58         0.17 o                         
  -3  -5   8          3.38          2.87         0.40 o                         
  -2  -5   8          2.56          2.29         0.18 o                         
  -1  -5   8         24.89         22.50         0.70 o                         
   0  -5   8         18.28         18.69         0.56 o                         
   1  -5   8         42.44         44.30         0.80 o                         
   2  -5   8          5.16          5.89         0.34 o                         
   3  -5   8         25.17         26.96         0.65 o                         
  -3  -4   8          2.88          3.21         0.27 o                         
  -2  -4   8          5.45          5.46         0.38 o                         
  -1  -4   8          8.64          9.77         0.84 o                         
   0  -4   8         11.50         10.22         0.57 o                         
   1  -4   8          8.24          7.94         0.45 o                         
   2  -4   8         12.21         13.61         0.48 o                         
   3  -4   8          2.66          3.47         0.27 o                         
  -4  -3   8          4.04          3.95         0.23 o                         
  -3  -3   8         18.78         16.59         0.48 o                         
  -2  -3   8          0.16          0.08         0.18 o                         
  -1  -3   8         41.88         37.81         0.79 o                         
   0  -3   8        118.26        126.39         1.49 o                         
   1  -3   8         48.20         47.54         0.74 o                         
   2  -3   8        150.92        154.49         2.10 o                         
   3  -3   8         30.70         30.30         0.94 o                         
   4  -3   8          0.29          0.29         0.20 o                         
  -4  -2   8          8.13          9.22         0.42 o                         
  -3  -2   8         36.15         33.81         0.78 o                         
  -2  -2   8         89.85         93.27         1.62 o                         
  -1  -2   8        269.44        271.74         2.38 o                         
   0  -2   8        427.02        414.74         3.59 o                         
   1  -2   8        160.08        167.58         2.65 o                         
   2  -2   8        127.35        127.84         1.44 o                         
   3  -2   8         44.07         44.78         1.33 o                         
   4  -2   8         40.26         39.19         0.95 o                         
  -4  -1   8          0.21          0.10         0.16 o                         
  -3  -1   8          5.83          3.98         0.50 o                         
  -2  -1   8        656.79        639.51         5.97 o                         
  -1  -1   8        131.00        119.70         3.02 o                         
   0  -1   8        267.61        253.85         2.24 o                         
   1  -1   8        239.27        240.59         1.59 o                         
   2  -1   8        157.91        157.99         2.63 o                         
   3  -1   8          8.98          7.65         0.34 o                         
   4  -1   8          2.44          2.28         0.29 o                         
  -4   0   8          0.90          0.47         0.15 o                         
  -3   0   8          4.42          4.00         0.43 o                         
  -2   0   8         24.73         26.44         1.03 o                         
  -1   0   8        498.99        463.37         4.98 o                         
   0   0   8       1011.27        891.54        17.01 o                         
   1   0   8         14.07         13.27         0.48 o                         
   2   0   8         64.15         63.25         1.82 o                         
   3   0   8         49.77         47.29         1.87 o                         
   4   0   8          2.34          2.12         0.32 o                         
  -4   1   8          0.22          0.44         0.13 o                         
  -3   1   8          5.73          4.56         0.80 o                         
  -2   1   8        654.44        641.39         5.01 o                         
  -1   1   8        131.46        119.83         2.90 o                         
   0   1   8        270.09        253.47         4.50 o                         
   1   1   8        237.12        238.54         3.14 o                         
   2   1   8        157.05        162.14         2.64 o                         
   3   1   8          8.87          7.58         0.38 o                         
   4   1   8          2.46          2.04         0.24 o                         
  -4   2   8          8.03          8.20         0.65 o                         
  -3   2   8         35.64         32.78         0.80 o                         
  -2   2   8         89.14         90.48         1.36 o                         
  -1   2   8        271.43        271.64         2.81 o                         
   0   2   8        430.19        420.74         3.42 o                         
   1   2   8        157.33        162.78         2.61 o                         
   2   2   8        127.18        130.14         1.75 o                         
   3   2   8         44.33         44.91         0.72 o                         
   4   2   8         40.24         40.18         0.83 o                         
  -4   3   8          4.12          3.52         0.23 o                         
  -3   3   8         19.12         15.95         0.51 o                         
  -2   3   8          0.18          0.40         0.12 o                         
  -1   3   8         42.82         39.77         0.88 o                         
   0   3   8        118.05        121.59         2.69 o                         
   1   3   8         48.05         45.04         0.84 o                         
   2   3   8        151.61        151.99         3.60 o                         
   3   3   8         30.65         30.71         0.65 o                         
   4   3   8          0.32          0.38         0.10 o                         
  -3   4   8          2.88          2.90         0.36 o                         
  -2   4   8          5.39          5.89         0.71 o                         
  -1   4   8          8.51          9.19         0.59 o                         
   0   4   8         11.64         10.54         0.61 o                         
   1   4   8          8.28          7.54         0.57 o                         
   2   4   8         11.87         12.19         0.67 o                         
   3   4   8          2.74          3.78         0.36 o                         
  -3   5   8          3.45          2.94         0.28 o                         
  -2   5   8          2.59          2.70         0.35 o                         
  -1   5   8         24.74         22.08         1.08 o                         
   0   5   8         18.48         20.09         2.05 o                         
   1   5   8         42.83         46.30         3.20 o                         
   2   5   8          5.23          5.14         0.70 o                         
   3   5   8         25.32         25.66         1.09 o                         
   2   6   8          0.63          1.11         0.29 o                         
  -1  -6   9         53.48         47.29         1.08 o                         
   0  -6   9          1.97          3.08         0.25 o                         
   1  -6   9          2.14          2.31         0.24 o                         
  -3  -5   9          1.42          2.04         0.32 o                         
  -2  -5   9          3.25          2.44         0.26 o                         
  -1  -5   9          3.49          4.25         0.37 o                         
   0  -5   9        185.99        172.47         2.85 o                         
   1  -5   9         54.57         54.84         0.96 o                         
   2  -5   9         40.90         42.44         1.76 o                         
  -3  -4   9          3.73          3.36         0.35 o                         
  -2  -4   9          4.55          4.86         0.35 o                         
  -1  -4   9          5.14          4.54         0.59 o                         
   0  -4   9          9.74          9.20         0.57 o                         
   1  -4   9         73.73         72.92         1.34 o                         
   2  -4   9        105.88        108.53         1.83 o                         
   3  -4   9          9.92          9.97         0.41 o                         
  -4  -3   9          0.91          1.51         0.20 o                         
  -3  -3   9         37.02         34.16         1.19 o                         
  -2  -3   9          1.28          1.15         0.28 o                         
  -1  -3   9          6.38          4.79         0.33 o                         
   0  -3   9         35.38         38.90         0.73 o                         
   1  -3   9         13.18         14.02         0.48 o                         
   2  -3   9        120.10        122.30         1.64 o                         
   3  -3   9         38.31         35.98         0.75 o                         
   4  -3   9          0.69          0.47         0.35 o                         
  -4  -2   9          2.50          1.68         0.26 o                         
  -3  -2   9         66.35         62.44         1.44 o                         
  -2  -2   9         18.32         18.12         0.74 o                         
  -1  -2   9         66.29         63.70         1.40 o                         
   0  -2   9        102.63        106.49         1.52 o                         
   1  -2   9        145.62        147.91         2.31 o                         
   2  -2   9         63.48         63.69         1.04 o                         
   3  -2   9         56.06         53.50         1.84 o                         
   4  -2   9         16.20         16.50         0.61 o                         
  -4  -1   9          0.20          0.05         0.23 o                         
  -3  -1   9          2.31          1.10         0.30 o                         
  -2  -1   9        243.68        242.90         2.90 o                         
  -1  -1   9        109.79        102.77         2.45 o                         
   0  -1   9        581.86        569.33         8.53 o                         
   1  -1   9        128.12        128.96         1.60 o                         
   2  -1   9         47.90         49.04         1.10 o                         
   3  -1   9         28.95         26.05         0.97 o                         
   4  -1   9         20.49         20.85         1.11 o                         
  -4   0   9          0.00          0.15         0.11 o                         
  -3   0   9          6.04          5.56         0.51 o                         
  -2   0   9        267.01        249.69         3.17 o                         
  -1   0   9        136.30        135.48         2.03 o                         
   0   0   9         31.63         33.68         0.85 o                         
   1   0   9        573.18        567.41         4.30 o                         
   2   0   9         13.96         14.72         0.59 o                         
   3   0   9         74.18         71.43         2.39 o                         
   4   0   9          9.09          7.38         0.41 o                         
  -4   1   9          0.20          0.30         0.26 o                         
  -3   1   9          2.23          1.79         0.42 o                         
  -2   1   9        243.96        242.97         2.46 o                         
  -1   1   9        110.26        103.41         1.81 o                         
   0   1   9        580.80        565.11         3.40 o                         
   1   1   9        125.49        128.14         1.41 o                         
   2   1   9         46.71         48.49         0.94 o                         
   3   1   9         29.25         27.65         0.71 o                         
   4   1   9         20.33         21.10         0.79 o                         
  -4   2   9          2.52          1.77         0.23 o                         
  -3   2   9         66.54         62.30         1.20 o                         
  -2   2   9         18.41         17.34         0.61 o                         
  -1   2   9         65.35         60.43         1.02 o                         
   0   2   9        102.29        105.85         1.52 o                         
   1   2   9        145.39        146.60         2.32 o                         
   2   2   9         62.85         65.46         1.14 o                         
   3   2   9         56.12         53.74         0.82 o                         
   4   2   9         16.38         16.78         0.54 o                         
  -4   3   9          0.89          1.31         0.21 o                         
  -3   3   9         37.34         33.02         0.71 o                         
  -2   3   9          1.32          1.13         0.18 o                         
  -1   3   9          6.14          4.82         0.29 o                         
   0   3   9         35.82         37.68         0.98 o                         
   1   3   9         13.43         13.87         0.48 o                         
   2   3   9        119.88        124.15         1.53 o                         
   3   3   9         38.24         35.49         0.77 o                         
   4   3   9          0.70          0.71         0.15 o                         
  -3   4   9          3.86          3.35         0.29 o                         
  -2   4   9          4.58          4.38         0.34 o                         
  -1   4   9          5.05          4.81         0.44 o                         
   0   4   9          9.16          9.36         0.59 o                         
   1   4   9         74.07         76.74         2.01 o                         
   2   4   9        106.14        111.90         3.07 o                         
   3   4   9          9.84         10.25         0.97 o                         
  -3   5   9          1.43          1.42         0.21 o                         
  -2   5   9          3.29          3.12         0.49 o                         
  -1   5   9          3.32          3.54         0.48 o                         
   0   5   9        185.69        192.46         3.93 o                         
   2   5   9         40.97         41.29         1.78 o                         
   3   5   9         10.92         11.83         0.73 o                         
   1   6   9          2.10          3.05         0.52 o                         
  -1  -6  10          1.03          3.76         0.77 o                         
   0  -6  10          9.73          8.46         0.34 o                         
   1  -6  10          4.23          3.34         0.28 o                         
  -3  -5  10          1.16          1.52         0.28 o                         
  -2  -5  10          1.15          1.02         0.19 o                         
  -1  -5  10         67.49         59.59         1.50 o                         
   0  -5  10          4.00          5.62         0.36 o                         
   1  -5  10         12.55         13.88         0.46 o                         
   2  -5  10         10.98         12.44         0.48 o                         
  -3  -4  10          0.11         -0.18         0.18 o                         
  -2  -4  10          6.66          6.05         0.73 o                         
  -1  -4  10         45.38         44.15         1.55 o                         
   0  -4  10         73.49         73.47         1.56 o                         
   1  -4  10         77.39         78.84         1.19 o                         
   2  -4  10        111.24        116.63         1.57 o                         
   3  -4  10          0.43          0.45         0.14 o                         
  -4  -3  10         11.53          9.58         0.64 o                         
  -3  -3  10         34.69         32.40         0.82 o                         
  -2  -3  10          4.60          4.06         0.65 o                         
  -1  -3  10          7.65          7.39         0.41 o                         
   0  -3  10        282.75        295.02         3.48 o                         
   1  -3  10         44.63         46.27         0.81 o                         
   2  -3  10         51.27         51.80         0.93 o                         
   3  -3  10         18.95         18.46         0.53 o                         
   4  -3  10          0.67          0.38         0.27 o                         
  -4  -2  10          2.79          2.31         0.37 o                         
  -3  -2  10         98.23         94.62         2.06 o                         
  -2  -2  10         67.76         66.34         1.41 o                         
  -1  -2  10          3.29          3.45         0.36 o                         
   0  -2  10        130.55        140.19         1.54 o                         
   1  -2  10       1005.64       1056.70         9.02 o                         
   2  -2  10         46.42         48.57         0.84 o                         
   3  -2  10         25.45         28.93         0.66 o                         
   4  -2  10         20.52         18.79         0.54 o                         
  -4  -1  10          1.99          1.96         0.27 o                         
  -3  -1  10          8.86          9.11         0.76 o                         
  -2  -1  10         91.76         94.87         1.80 o                         
  -1  -1  10         23.00         23.70         1.29 o                         
   0  -1  10        223.37        225.38         2.52 o                         
   1  -1  10        482.84        492.26         5.76 o                         
   2  -1  10         75.06         71.92         1.17 o                         
   3  -1  10         17.35         16.34         0.44 o                         
   4  -1  10         42.21         42.55         1.15 o                         
  -4   0  10          0.12          0.50         0.13 o                         
  -3   0  10         44.97         44.18         1.36 o                         
  -2   0  10         17.80         17.42         0.87 o                         
  -1   0  10        149.21        151.41         3.40 o                         
   0   0  10        191.38        196.50         2.47 o                         
   1   0  10          4.26          5.24         0.45 o                         
   2   0  10        108.04        105.10         2.08 o                         
   3   0  10          1.80          2.27         0.33 o                         
   4   0  10          0.49          1.39         0.45 o                         
  -4   1  10          1.96          1.92         0.28 o                         
  -3   1  10          8.71          8.59         0.76 o                         
  -2   1  10         92.14         96.54         1.57 o                         
  -1   1  10         21.73         22.07         0.89 o                         
   0   1  10        222.17        224.33         2.67 o                         
   1   1  10        480.75        498.68         3.81 o                         
   2   1  10         75.56         75.86         1.57 o                         
   3   1  10         17.74         17.03         0.50 o                         
   4   1  10         42.48         42.84         1.08 o                         
  -4   2  10          2.79          2.43         0.24 o                         
  -3   2  10         98.39         93.51         2.00 o                         
  -2   2  10         69.18         65.44         2.69 o                         
  -1   2  10          3.54          3.28         0.22 o                         
   0   2  10        129.05        138.31         1.56 o                         
   1   2  10       1004.91       1064.10         4.31 o                         
   2   2  10         45.59         49.01         0.98 o                         
   3   2  10         25.61         27.49         0.58 o                         
   4   2  10         20.58         18.94         0.68 o                         
  -4   3  10         11.52          8.92         0.70 o                         
  -3   3  10         35.13         31.53         0.73 o                         
  -2   3  10          4.48          3.88         0.24 o                         
  -1   3  10          7.48          6.88         0.38 o                         
   0   3  10        280.63        288.52         5.53 o                         
   1   3  10         44.50         45.73         0.94 o                         
   2   3  10         51.20         51.33         0.95 o                         
   3   3  10         18.93         18.00         0.62 o                         
   4   3  10          0.72          0.63         0.19 o                         
  -3   4  10          0.11          0.46         0.15 o                         
  -2   4  10          6.55          5.37         0.37 o                         
  -1   4  10         44.69         43.25         1.26 o                         
   0   4  10         73.44         73.39         2.20 o                         
   1   4  10         76.80         82.67         2.04 o                         
   2   4  10        110.44        117.43         4.05 o                         
   3   4  10          0.41          0.51         0.17 o                         
  -3   5  10          1.17          1.55         0.20 o                         
  -2   5  10          1.11          1.29         0.36 o                         
  -1   5  10         67.60         61.78         2.13 o                         
   0   5  10          3.80          6.15         0.84 o                         
   1   5  10         12.52         14.46         1.83 o                         
   2   5  10         10.98         12.44         0.98 o                         
   1   6  10          4.15          4.20         0.57 o                         
  -1  -6  11         92.77         81.54         3.92 o                         
   0  -6  11          6.73          5.09         0.35 o                         
   1  -6  11          2.76          2.10         0.22 o                         
  -2  -5  11          4.70          4.70         0.34 o                         
  -1  -5  11         35.01         31.51         1.62 o                         
   0  -5  11        149.80        140.50         3.15 o                         
   1  -5  11         49.81         49.41         0.83 o                         
   2  -5  11         78.53         79.82         1.13 o                         
  -3  -4  11          1.28          0.87         0.21 o                         
  -2  -4  11         15.83         14.12         0.58 o                         
  -1  -4  11         15.72         16.29         0.95 o                         
   0  -4  11         43.64         45.05         1.58 o                         
   1  -4  11        155.58        155.23         2.56 o                         
   2  -4  11         13.98         16.85         0.47 o                         
   3  -4  11          0.61          0.43         0.35 o                         
  -4  -3  11         12.81         11.93         0.46 o                         
  -3  -3  11         30.61         29.53         0.87 o                         
  -2  -3  11          8.45          7.05         0.67 o                         
  -1  -3  11         66.00         60.24         1.49 o                         
   0  -3  11         83.20         85.45         1.59 o                         
   1  -3  11          4.48          4.43         0.29 o                         
   2  -3  11        107.14        106.55         1.34 o                         
   3  -3  11          6.75          5.28         0.33 o                         
  -4  -2  11          3.59          2.73         0.28 o                         
  -3  -2  11         31.87         32.69         0.67 o                         
  -2  -2  11          6.67          6.89         0.49 o                         
  -1  -2  11        173.86        174.30         2.44 o                         
   0  -2  11        332.88        353.68         3.84 o                         
   1  -2  11         56.77         52.77         1.23 o                         
   2  -2  11         10.17         11.21         0.42 o                         
   3  -2  11         70.78         68.32         1.12 o                         
   4  -2  11          0.90          1.82         0.19 o                         
  -4  -1  11          1.81          1.91         0.22 o                         
  -3  -1  11          1.64          2.28         0.22 o                         
  -2  -1  11        147.27        149.17         2.30 o                         
  -1  -1  11        151.31        152.29         2.36 o                         
   0  -1  11        247.28        244.66         3.60 o                         
   1  -1  11       1279.68       1323.41        12.50 o                         
   2  -1  11         20.25         19.29         0.53 o                         
   3  -1  11          0.57          0.95         0.18 o                         
   4  -1  11         49.88         51.02         1.41 o                         
  -4   0  11          1.32          1.20         0.16 o                         
  -3   0  11         17.08         18.31         0.81 o                         
  -2   0  11         70.58         65.80         1.48 o                         
  -1   0  11        271.10        257.00         7.51 o                         
   0   0  11        370.94        379.95         5.21 o                         
   1   0  11        137.87        156.84         2.36 o                         
   2   0  11        445.06        444.29        11.49 o                         
   3   0  11         12.31         11.75         0.45 o                         
   4   0  11         28.36         25.56         1.45 o                         
  -4   1  11          1.82          2.31         0.29 o                         
  -3   1  11          1.60          2.52         0.22 o                         
  -2   1  11        147.18        150.00         2.10 o                         
  -1   1  11        152.16        148.77         3.52 o                         
   0   1  11        244.69        242.30         4.40 o                         
   1   1  11       1275.62       1338.17         9.21 o                         
   2   1  11         20.06         19.35         0.65 o                         
   3   1  11          0.55          0.50         0.21 o                         
   4   1  11         50.14         52.62         1.17 o                         
  -4   2  11          3.66          2.85         0.25 o                         
  -3   2  11         31.62         31.83         1.11 o                         
  -2   2  11          6.44          6.15         0.46 o                         
  -1   2  11        174.26        170.66         2.09 o                         
   0   2  11        328.05        344.31         2.58 o                         
   1   2  11         56.64         52.14         1.00 o                         
   2   2  11         10.15         11.28         0.49 o                         
   3   2  11         70.79         66.84         1.29 o                         
   4   2  11          0.89          1.89         0.25 o                         
  -4   3  11         12.86         12.09         0.69 o                         
  -3   3  11         30.79         29.04         1.11 o                         
  -2   3  11          8.51          6.36         0.39 o                         
  -1   3  11         65.59         59.31         1.69 o                         
   0   3  11         82.34         82.94         1.55 o                         
   1   3  11          4.50          3.87         0.31 o                         
   2   3  11        106.78        108.19         1.45 o                         
   3   3  11          6.97          5.19         0.30 o                         
  -3   4  11          1.27          0.95         0.16 o                         
  -2   4  11         15.53         14.92         0.60 o                         
  -1   4  11         15.79         16.37         0.72 o                         
   0   4  11         44.00         45.76         1.19 o                         
   1   4  11        154.97        159.59         4.40 o                         
   2   4  11         13.68         17.16         0.87 o                         
   3   4  11          0.58          0.73         0.26 o                         
  -2   5  11          4.74          5.21         0.60 o                         
  -1   5  11         34.58         33.17         1.55 o                         
   0   5  11        149.96        153.00         5.62 o                         
   1   5  11         49.37         50.45         3.30 o                         
   2   5  11         78.93         80.53         1.74 o                         
  -1  -6  12         12.53         10.90         0.51 o                         
   0  -6  12          0.59          0.62         0.14 o                         
   1  -6  12         11.01          9.48         0.44 o                         
  -2  -5  12         10.87          8.74         0.43 o                         
  -1  -5  12         34.80         35.69         1.14 o                         
   0  -5  12         53.08         50.94         0.78 o                         
   1  -5  12         13.73         15.16         0.47 o                         
   2  -5  12         30.18         33.28         0.72 o                         
  -3  -4  12          0.34          0.45         0.12 o                         
  -2  -4  12         26.50         21.49         0.71 o                         
  -1  -4  12          9.03          9.88         0.37 o                         
   0  -4  12         52.12         55.88         1.59 o                         
   1  -4  12        192.94        193.65         1.38 o                         
   2  -4  12         48.46         48.74         0.88 o                         
   3  -4  12          7.25          7.70         0.41 o                         
  -4  -3  12         23.61         21.92         0.88 o                         
  -3  -3  12         10.33          9.68         0.56 o                         
  -2  -3  12         80.83         77.72         2.13 o                         
  -1  -3  12        229.25        220.00         3.25 o                         
   0  -3  12         74.76         81.53         1.37 o                         
   1  -3  12        234.07        228.49         4.38 o                         
   2  -3  12         73.99         78.74         1.12 o                         
   3  -3  12          8.66          7.02         0.38 o                         
  -4  -2  12          2.22          1.87         0.25 o                         
  -3  -2  12        118.77        117.22         1.54 o                         
  -2  -2  12         99.89        103.90         1.52 o                         
  -1  -2  12         12.02         10.52         0.44 o                         
   0  -2  12        210.05        230.37         2.27 o                         
   1  -2  12        211.91        206.91         2.95 o                         
   2  -2  12         16.35         15.69         0.50 o                         
   3  -2  12          5.65          5.51         0.27 o                         
   4  -2  12          0.82          0.95         0.17 o                         
  -4  -1  12          3.89          4.44         0.31 o                         
  -3  -1  12         15.41         16.21         0.52 o                         
  -2  -1  12         74.85         76.65         1.69 o                         
  -1  -1  12         43.39         44.88         1.17 o                         
   0  -1  12        508.22        554.67         4.30 o                         
   1  -1  12        173.23        195.11         2.35 o                         
   2  -1  12         23.82         21.31         0.67 o                         
   3  -1  12         44.90         42.76         1.00 o                         
   4  -1  12         24.41         22.18         1.02 o                         
  -4   0  12          1.34          2.36         0.21 o                         
  -3   0  12         42.32         42.28         0.84 o                         
  -2   0  12         97.66        103.21         1.91 o                         
  -1   0  12        388.43        385.03        13.38 o                         
   0   0  12        662.23        677.03         4.53 o                         
   1   0  12          2.53          2.42         0.26 o                         
   2   0  12         92.39         89.76         1.81 o                         
   3   0  12         59.40         55.00         1.33 o                         
   4   0  12         52.80         44.19         1.76 o                         
  -4   1  12          3.84          4.02         0.56 o                         
  -3   1  12         15.55         17.43         0.57 o                         
  -2   1  12         75.64         78.70         1.65 o                         
  -1   1  12         42.82         47.27         2.09 o                         
   0   1  12        503.71        552.36         7.19 o                         
   1   1  12        171.03        197.76         4.22 o                         
   2   1  12         23.72         21.33         0.69 o                         
   3   1  12         44.87         41.71         0.81 o                         
   4   1  12         24.27         24.29         0.78 o                         
  -4   2  12          2.19          1.91         0.21 o                         
  -3   2  12        118.62        113.93         4.42 o                         
  -2   2  12         99.79         99.92         2.70 o                         
  -1   2  12         12.05          9.68         0.38 o                         
   0   2  12        208.23        226.15         1.99 o                         
   1   2  12        210.45        203.79         2.03 o                         
   2   2  12         16.14         15.97         0.64 o                         
   3   2  12          5.69          4.56         0.27 o                         
   4   2  12          0.85          1.14         0.19 o                         
  -4   3  12         23.67         19.42         0.81 o                         
  -3   3  12         10.33          9.47         0.46 o                         
  -2   3  12         80.12         73.87         3.92 o                         
  -1   3  12        229.40        225.19         6.15 o                         
   0   3  12         75.31         83.66         1.37 o                         
   1   3  12        232.60        222.94         2.36 o                         
   2   3  12         74.18         77.83         1.16 o                         
   3   3  12          8.59          6.58         0.32 o                         
  -3   4  12          0.33          0.48         0.24 o                         
  -2   4  12         26.54         22.05         0.78 o                         
  -1   4  12          8.82          8.31         0.58 o                         
   0   4  12         52.32         54.93         1.18 o                         
   1   4  12        193.42        199.41         6.49 o                         
   2   4  12         48.33         49.55         1.32 o                         
   3   4  12          7.36          7.91         0.52 o                         
  -2   5  12         10.97          8.68         0.85 o                         
  -1   5  12         34.57         37.47         1.63 o                         
   0   5  12         52.77         58.60         3.50 o                         
   1   5  12         13.72         17.33         1.13 o                         
   2   5  12         30.56         34.14         1.42 o                         
  -1  -6  13         21.52         21.35         0.67 o                         
   0  -6  13          2.82          2.20         0.25 o                         
   1  -6  13          9.51          9.26         0.41 o                         
  -2  -5  13          5.90          3.77         0.29 o                         
  -1  -5  13          2.68          2.37         0.34 o                         
   0  -5  13          3.11          3.58         0.22 o                         
   1  -5  13         14.96         15.01         0.46 o                         
   2  -5  13         22.57         22.86         0.58 o                         
  -3  -4  13          0.13          0.41         0.14 o                         
  -2  -4  13         26.17         22.18         0.66 o                         
  -1  -4  13         92.55         88.38         1.16 o                         
   0  -4  13        104.59        108.17         3.86 o                         
   1  -4  13        156.29        155.30         1.50 o                         
   2  -4  13         25.18         23.40         0.51 o                         
   3  -4  13          0.39          0.49         0.15 o                         
  -3  -3  13          6.40          6.06         0.34 o                         
  -2  -3  13         12.88         13.98         0.44 o                         
  -1  -3  13        126.79        133.60         1.95 o                         
   0  -3  13         31.73         31.17         0.92 o                         
   1  -3  13        112.35        114.34         1.79 o                         
   2  -3  13         16.34         14.76         0.37 o                         
   3  -3  13         11.86         10.69         0.57 o                         
  -4  -2  13          9.38          8.79         0.59 o                         
  -3  -2  13         21.93         23.80         0.66 o                         
  -2  -2  13         40.46         40.95         0.97 o                         
  -1  -2  13         47.01         46.84         0.94 o                         
   0  -2  13        264.70        292.21         3.50 o                         
   1  -2  13         46.16         49.98         1.22 o                         
   2  -2  13         29.23         28.33         0.72 o                         
   3  -2  13         14.46         12.49         0.35 o                         
   4  -2  13          4.88          3.51         0.22 o                         
  -4  -1  13          2.86          3.08         0.26 o                         
  -3  -1  13         39.35         36.10         0.77 o                         
  -2  -1  13          2.81          3.40         0.39 o                         
  -1  -1  13        306.29        309.55        10.40 o                         
   0  -1  13        164.87        172.81         2.53 o                         
   1  -1  13          5.28          5.85         0.34 o                         
   2  -1  13         39.22         35.21         0.86 o                         
   3  -1  13         12.46         12.33         0.46 o                         
   4  -1  13         12.06         11.92         0.39 o                         
  -4   0  13          0.81          2.13         0.20 o                         
  -3   0  13         80.26         77.08         1.12 o                         
  -2   0  13         38.22         38.74         1.20 o                         
  -1   0  13        137.57        138.91         7.30 o                         
   0   0  13         14.77         12.69         1.40 o                         
   1   0  13         93.53         99.02         1.66 o                         
   2   0  13          3.24          3.24         0.30 o                         
   3   0  13         72.30         70.58         1.73 o                         
   4   0  13          5.37          6.76         1.03 o                         
  -4   1  13          2.88          3.57         0.40 o                         
  -3   1  13         39.51         38.14         1.01 o                         
  -2   1  13          2.80          3.03         0.33 o                         
  -1   1  13        306.14        330.00         7.74 o                         
   0   1  13        165.06        170.24         1.91 o                         
   1   1  13          5.15          5.63         0.35 o                         
   2   1  13         39.45         34.69         0.75 o                         
   3   1  13         12.68         11.05         0.37 o                         
   4   1  13         12.12         12.02         0.54 o                         
  -4   2  13          9.34          8.76         0.47 o                         
  -3   2  13         22.03         24.04         0.85 o                         
  -2   2  13         40.55         38.81         1.47 o                         
  -1   2  13         46.49         50.02         0.94 o                         
   0   2  13        262.83        287.44         2.10 o                         
   1   2  13         46.37         48.74         1.12 o                         
   2   2  13         29.60         29.11         0.87 o                         
   3   2  13         14.39         11.88         0.41 o                         
   4   2  13          5.08          4.42         0.30 o                         
  -3   3  13          6.23          5.73         0.35 o                         
  -2   3  13         13.17         13.02         0.48 o                         
  -1   3  13        125.68        133.49         2.15 o                         
   0   3  13         31.97         32.32         0.89 o                         
   1   3  13        111.81        112.66         3.18 o                         
   2   3  13         16.20         13.90         0.53 o                         
   3   3  13         12.25         11.02         0.44 o                         
  -3   4  13          0.14          0.55         0.15 o                         
  -2   4  13         25.64         22.02         0.89 o                         
  -1   4  13         92.41         89.47         2.24 o                         
   0   4  13        104.49        109.38         1.86 o                         
   1   4  13        156.88        165.34         4.72 o                         
   2   4  13         25.59         24.86         0.85 o                         
   3   4  13          0.36          0.49         0.17 o                         
  -2   5  13          5.87          3.98         0.52 o                         
  -1   5  13          2.53          2.31         0.61 o                         
   0   5  13          3.11          3.44         1.02 o                         
   1   5  13         15.20         17.46         1.12 o                         
   2   5  13         22.57         22.12         1.30 o                         
   0   6  13          2.68          2.90         0.45 o                         
  -1  -6  14          0.13          0.67         0.16 o                         
   0  -6  14          2.10          1.24         0.20 o                         
   1  -6  14          2.22          1.92         0.20 o                         
  -2  -5  14          5.90          4.81         0.39 o                         
  -1  -5  14         16.92         16.63         0.83 o                         
   0  -5  14         21.37         20.80         0.67 o                         
   1  -5  14         29.16         26.96         0.59 o                         
   2  -5  14          4.43          4.77         0.25 o                         
  -3  -4  14         14.78         13.85         0.50 o                         
  -2  -4  14          8.23          9.08         0.43 o                         
  -1  -4  14         88.48         83.66         1.13 o                         
   0  -4  14         63.11         63.99         1.24 o                         
   1  -4  14         72.17         70.98         0.81 o                         
   2  -4  14          9.37          8.64         0.31 o                         
   3  -4  14          0.91          0.88         0.16 o                         
  -3  -3  14          0.29          0.66         0.18 o                         
  -2  -3  14         63.64         59.71         0.92 o                         
  -1  -3  14         43.95         44.07         0.90 o                         
   0  -3  14         20.61         20.10         0.75 o                         
   1  -3  14         82.21         85.03         1.59 o                         
   2  -3  14         19.58         17.17         0.40 o                         
   3  -3  14          3.76          2.80         0.26 o                         
  -4  -2  14          5.16          4.40         0.26 o                         
  -3  -2  14          9.28         10.32         0.44 o                         
  -2  -2  14         10.52         10.67         0.56 o                         
  -1  -2  14         52.69         47.29         1.08 o                         
   0  -2  14        145.80        150.45         2.23 o                         
   1  -2  14         82.97         85.74         1.82 o                         
   2  -2  14          3.43          3.52         0.28 o                         
   3  -2  14          7.55          6.66         0.30 o                         
   4  -2  14          1.01          1.27         0.16 o                         
  -4  -1  14          6.29          6.92         0.36 o                         
  -3  -1  14         53.58         53.81         0.97 o                         
  -2  -1  14         17.05         17.55         0.85 o                         
  -1  -1  14         75.37         83.70         1.37 o                         
   0  -1  14        710.66        752.69         4.97 o                         
   1  -1  14         34.96         35.47         0.86 o                         
   2  -1  14         35.66         35.47         0.99 o                         
   3  -1  14         39.79         40.11         0.80 o                         
   4  -1  14          5.18          4.49         0.22 o                         
  -4   0  14         13.68         13.35         0.61 o                         
  -3   0  14         62.40         60.16         1.23 o                         
  -2   0  14         12.12         11.68         0.68 o                         
  -1   0  14         65.13         72.23         1.93 o                         
   0   0  14         66.70         84.03         1.77 o                         
   1   0  14        393.30        384.92         9.76 o                         
   2   0  14          0.54          0.56         0.12 o                         
   3   0  14         20.02         20.61         0.56 o                         
   4   0  14          0.31          0.04         0.40 o                         
  -4   1  14          6.26          7.06         0.43 o                         
  -3   1  14         54.12         52.27         0.94 o                         
  -2   1  14         17.22         18.21         1.14 o                         
  -1   1  14         73.94         86.13         1.58 o                         
   0   1  14        713.16        745.82         9.47 o                         
   1   1  14         34.34         35.78         0.81 o                         
   2   1  14         36.14         35.62         0.69 o                         
   3   1  14         40.57         39.07         0.63 o                         
   4   1  14          5.24          4.83         0.35 o                         
  -4   2  14          5.10          4.57         0.41 o                         
  -3   2  14          9.18         10.22         0.55 o                         
  -2   2  14         10.59         10.76         0.84 o                         
  -1   2  14         51.76         50.76         0.98 o                         
   0   2  14        145.70        147.34         1.68 o                         
   1   2  14         83.64         86.43         1.79 o                         
   2   2  14          3.39          3.53         0.28 o                         
   3   2  14          7.51          6.45         0.30 o                         
   4   2  14          1.06          1.68         0.28 o                         
  -3   3  14          0.28          0.54         0.36 o                         
  -2   3  14         63.62         56.96         1.72 o                         
  -1   3  14         43.32         46.14         1.28 o                         
   0   3  14         21.00         21.68         0.69 o                         
   1   3  14         82.04         84.88         1.64 o                         
   2   3  14         19.53         16.96         0.58 o                         
   3   3  14          3.77          2.65         0.27 o                         
  -3   4  14         14.73         13.88         0.49 o                         
  -2   4  14          8.22          8.35         0.38 o                         
  -1   4  14         88.92         87.51         2.26 o                         
   0   4  14         63.34         68.56         1.47 o                         
   1   4  14         72.09         76.74         2.17 o                         
   2   4  14          9.20          9.17         0.59 o                         
   3   4  14          0.91          0.90         0.18 o                         
  -2   5  14          5.90          4.49         0.37 o                         
  -1   5  14         16.88         15.11         1.30 o                         
   0   5  14         21.19         23.50         2.24 o                         
   1   5  14         29.76         31.46         1.74 o                         
   2   5  14          4.35          4.64         0.63 o                         
   0   6  14          2.13          1.88         0.42 o                         
   1   6  14          2.22          2.70         0.46 o                         
   0  -6  15          0.02         -0.01         0.12 o                         
  -2  -5  15          6.21          6.54         0.66 o                         
  -1  -5  15          8.15          6.43         0.41 o                         
   0  -5  15          5.42          5.31         0.30 o                         
   1  -5  15          8.13          7.01         0.47 o                         
   2  -5  15          0.71          0.61         0.10 o                         
  -3  -4  15          8.03          6.38         0.53 o                         
  -2  -4  15         35.25         33.56         0.78 o                         
  -1  -4  15         88.95         83.09         1.13 o                         
   0  -4  15         17.06         17.67         0.51 o                         
   1  -4  15         52.99         51.21         0.72 o                         
   2  -4  15         35.89         32.44         0.75 o                         
   3  -4  15          3.54          4.29         0.29 o                         
  -3  -3  15         28.13         26.88         0.69 o                         
  -2  -3  15        120.44        120.37         1.30 o                         
  -1  -3  15         30.88         30.13         0.81 o                         
   0  -3  15        123.88        115.72         2.35 o                         
   1  -3  15         20.70         19.61         0.79 o                         
   2  -3  15          6.73          5.59         0.24 o                         
   3  -3  15         11.25         11.03         0.45 o                         
  -4  -2  15         10.89         10.08         1.29 o                         
  -3  -2  15         31.48         33.53         0.74 o                         
  -2  -2  15          3.88          3.31         0.33 o                         
  -1  -2  15         17.89         17.62         0.68 o                         
   0  -2  15         15.77         18.97         0.50 o                         
   1  -2  15         13.13         14.09         0.50 o                         
   2  -2  15         12.92         13.36         0.85 o                         
   3  -2  15          3.57          3.64         0.22 o                         
  -4  -1  15          8.42         10.32         0.55 o                         
  -3  -1  15          0.64          0.89         0.17 o                         
  -2  -1  15          4.97          5.02         0.38 o                         
  -1  -1  15         15.53         16.83         0.65 o                         
   0  -1  15         30.17         29.23         0.99 o                         
   1  -1  15         16.53         14.04         0.45 o                         
   2  -1  15         84.11         77.39         1.31 o                         
   3  -1  15         47.07         45.81         0.91 o                         
   4  -1  15          6.37          6.01         0.28 o                         
  -4   0  15         13.84         13.35         0.59 o                         
  -3   0  15          1.33          1.33         0.23 o                         
  -2   0  15        135.88        137.77         2.35 o                         
  -1   0  15         53.53         53.60         1.34 o                         
   0   0  15        562.52        618.17         4.34 o                         
   1   0  15          0.09          0.18         0.15 o                         
   2   0  15         51.74         48.47         0.83 o                         
   3   0  15        175.67        166.47         1.50 o                         
   4   0  15          0.02          0.09         0.31 o                         
  -4   1  15          8.49          9.85         0.43 o                         
  -3   1  15          0.66          0.94         0.17 o                         
  -2   1  15          4.94          5.88         0.60 o                         
  -1   1  15         15.46         17.51         0.76 o                         
   0   1  15         29.90         29.19         0.65 o                         
   1   1  15         16.53         14.60         0.55 o                         
   2   1  15         83.92         80.26         1.12 o                         
   3   1  15         47.10         44.08         0.66 o                         
   4   1  15          6.41          6.11         0.81 o                         
  -4   2  15         10.82         10.35         0.51 o                         
  -3   2  15         31.46         32.81         1.25 o                         
  -2   2  15          4.01          3.64         0.28 o                         
  -1   2  15         17.71         17.85         0.65 o                         
   0   2  15         15.42         17.48         0.61 o                         
   1   2  15         13.71         15.21         0.77 o                         
   2   2  15         13.15         13.00         0.60 o                         
   3   2  15          3.57          3.57         0.23 o                         
  -3   3  15         27.83         26.89         1.04 o                         
  -2   3  15        120.62        119.71         2.53 o                         
  -1   3  15         31.28         32.70         0.90 o                         
   0   3  15        123.85        120.38         2.27 o                         
   1   3  15         20.24         19.82         0.97 o                         
   2   3  15          6.82          5.69         0.36 o                         
   3   3  15         11.39         10.83         0.48 o                         
  -3   4  15          7.99          6.44         0.54 o                         
  -2   4  15         35.07         33.41         0.80 o                         
  -1   4  15         89.08         88.07         2.27 o                         
   0   4  15         17.30         18.01         0.98 o                         
   1   4  15         53.62         57.31         1.66 o                         
   2   4  15         36.35         34.40         1.79 o                         
   3   4  15          3.55          4.13         0.33 o                         
  -2   5  15          6.14          6.18         0.41 o                         
  -1   5  15          8.10          7.03         0.52 o                         
   1   5  15          8.41          8.76         0.94 o                         
   2   5  15          0.65          0.47         0.27 o                         
   0   6  15          0.02          0.41         0.24 o                         
   0  -6  16          3.50          2.34         0.24 o                         
  -2  -5  16          5.19          4.68         0.38 o                         
  -1  -5  16          0.80          0.57         0.18 o                         
   0  -5  16          6.49          5.27         0.33 o                         
   1  -5  16          7.97          6.43         0.33 o                         
   2  -5  16          0.61          0.48         0.09 o                         
  -3  -4  16          5.40          4.61         0.28 o                         
  -2  -4  16         12.32         13.19         0.60 o                         
  -1  -4  16          4.07          3.87         0.27 o                         
   0  -4  16         16.56         14.85         0.46 o                         
   1  -4  16         16.20         17.67         0.48 o                         
   2  -4  16          5.27          4.94         0.25 o                         
   3  -4  16          2.47          2.18         0.20 o                         
  -3  -3  16          1.89          2.41         0.24 o                         
  -2  -3  16         14.75         14.46         0.47 o                         
  -1  -3  16         10.63         10.16         0.48 o                         
   0  -3  16        206.65        201.52         2.64 o                         
   1  -3  16         27.92         29.77         0.97 o                         
   2  -3  16         62.90         57.83         1.17 o                         
   3  -3  16          5.38          6.16         0.35 o                         
  -4  -2  16          1.03          1.43         0.27 o                         
  -3  -2  16         13.29         15.07         0.50 o                         
  -2  -2  16          4.13          2.98         0.38 o                         
  -1  -2  16         40.07         38.36         0.86 o                         
   0  -2  16        128.75        124.08         1.97 o                         
   1  -2  16         10.33          9.76         0.69 o                         
   2  -2  16          1.65          1.63         0.20 o                         
   3  -2  16         29.50         29.89         0.61 o                         
  -4  -1  16         21.94         23.30         1.36 o                         
  -3  -1  16          0.36          0.18         0.12 o                         
  -2  -1  16         19.31         19.63         0.72 o                         
  -1  -1  16         78.37         83.10         1.47 o                         
   0  -1  16         79.25         86.91         1.79 o                         
   1  -1  16         67.39         71.11         1.35 o                         
   2  -1  16         85.72         83.76         1.61 o                         
   3  -1  16          5.51          5.36         0.32 o                         
   4  -1  16          4.64          4.49         0.30 o                         
  -4   0  16          5.08          5.52         0.37 o                         
  -3   0  16          0.10          0.17         0.15 o                         
  -2   0  16         15.09         12.54         0.75 o                         
  -1   0  16        164.77        181.31         2.46 o                         
   0   0  16        130.07        136.11         2.14 o                         
   1   0  16          5.24          5.20         0.39 o                         
   2   0  16         78.77         79.85         1.14 o                         
   3   0  16        221.58        220.67         2.79 o                         
   4   0  16          0.00         -0.11         0.13 o                         
  -4   1  16         21.99         23.22         1.28 o                         
  -3   1  16          0.37          0.34         0.13 o                         
  -2   1  16         19.34         20.53         1.54 o                         
  -1   1  16         78.53         81.44         2.30 o                         
   0   1  16         79.35         86.63         1.10 o                         
   1   1  16         67.32         72.84         1.43 o                         
   2   1  16         85.24         84.00         1.16 o                         
   3   1  16          5.63          6.19         0.29 o                         
   4   1  16          4.62          4.50         0.30 o                         
  -4   2  16          1.06          1.47         0.19 o                         
  -3   2  16         13.24         14.40         0.68 o                         
  -2   2  16          4.14          3.35         0.27 o                         
  -1   2  16         39.75         42.28         1.12 o                         
   0   2  16        127.66        122.74         1.67 o                         
   1   2  16         10.44         10.57         0.66 o                         
   2   2  16          1.69          1.33         0.15 o                         
   3   2  16         29.45         28.78         0.59 o                         
  -3   3  16          1.85          2.29         0.31 o                         
  -2   3  16         14.72         14.41         0.47 o                         
  -1   3  16         10.08         10.48         0.53 o                         
   0   3  16        206.15        209.08         2.97 o                         
   1   3  16         27.73         28.76         1.04 o                         
   2   3  16         63.00         58.43         0.94 o                         
   3   3  16          5.35          6.08         0.36 o                         
  -3   4  16          5.43          4.98         0.36 o                         
  -2   4  16         12.18         12.00         0.44 o                         
  -1   4  16          4.09          4.44         0.44 o                         
   0   4  16         16.24         16.24         0.94 o                         
   1   4  16         16.38         19.81         0.99 o                         
   2   4  16          5.41          5.16         0.68 o                         
   3   4  16          2.47          1.91         0.23 o                         
  -2   5  16          5.20          4.94         0.36 o                         
  -1   5  16          0.82          0.74         0.21 o                         
   1   5  16          8.10          7.42         0.84 o                         
   2   5  16          0.64          0.46         0.26 o                         
  -2  -5  17          2.96          2.05         0.23 o                         
  -1  -5  17          0.22         -0.02         0.13 o                         
   0  -5  17         13.33         12.05         0.46 o                         
   1  -5  17          3.37          2.30         0.17 o                         
   2  -5  17          2.67          3.25         0.43 o                         
  -3  -4  17          0.25          0.28         0.13 o                         
  -2  -4  17         15.60         15.64         0.59 o                         
  -1  -4  17          0.91          0.82         0.14 o                         
   0  -4  17         22.29         20.08         0.54 o                         
   1  -4  17         49.32         47.44         0.85 o                         
   2  -4  17          1.54          0.91         0.14 o                         
  -3  -3  17          5.58          5.23         0.32 o                         
  -2  -3  17          7.62          7.21         0.34 o                         
  -1  -3  17          5.14          4.93         0.38 o                         
   0  -3  17        195.55        190.65         5.08 o                         
   1  -3  17          3.10          2.62         0.18 o                         
   2  -3  17         13.99         12.11         0.39 o                         
   3  -3  17          8.54          9.28         0.42 o                         
  -3  -2  17          3.64          4.34         0.29 o                         
  -2  -2  17          1.30          0.74         0.13 o                         
  -1  -2  17         29.70         27.65         0.92 o                         
   0  -2  17        109.71        103.24         1.33 o                         
   1  -2  17         41.78         37.81         1.82 o                         
   2  -2  17         18.67         19.27         0.50 o                         
   3  -2  17          2.30          2.82         0.20 o                         
  -4  -1  17          3.98          4.71         0.58 o                         
  -3  -1  17          3.81          3.54         0.24 o                         
  -2  -1  17          2.47          2.17         0.27 o                         
  -1  -1  17         60.38         61.93         1.45 o                         
   0  -1  17         35.76         35.34         1.20 o                         
   1  -1  17         26.29         29.00         1.09 o                         
   2  -1  17         55.44         56.36         1.28 o                         
   3  -1  17          2.48          2.66         0.24 o                         
   4  -1  17          0.31          0.24         0.19 o                         
  -4   0  17          5.83          5.44         0.51 o                         
  -3   0  17          0.00         -0.11         0.14 o                         
  -2   0  17          5.79          5.64         0.51 o                         
  -1   0  17        157.30        155.71         2.02 o                         
   0   0  17          7.82          7.36         0.55 o                         
   1   0  17          4.67          5.24         0.41 o                         
   2   0  17         99.68         95.51         1.40 o                         
   3   0  17         54.95         53.44         0.84 o                         
   4   0  17          0.00          0.15         0.12 o                         
  -4   1  17          4.02          4.74         0.33 o                         
  -3   1  17          3.93          3.69         0.30 o                         
  -2   1  17          2.60          3.26         0.48 o                         
  -1   1  17         61.50         65.63         2.12 o                         
   0   1  17         35.46         35.22         0.79 o                         
   1   1  17         26.36         29.94         0.97 o                         
   2   1  17         56.23         56.89         1.16 o                         
   3   1  17          2.53          3.07         0.21 o                         
   4   1  17          0.30          0.18         0.15 o                         
  -3   2  17          3.77          3.87         0.29 o                         
  -2   2  17          1.24          1.05         0.16 o                         
  -1   2  17         29.88         29.26         1.14 o                         
   0   2  17        109.47        101.72         1.76 o                         
   1   2  17         41.13         40.85         1.20 o                         
   2   2  17         18.48         18.50         0.55 o                         
   3   2  17          2.37          2.83         0.23 o                         
  -3   3  17          5.57          5.62         0.45 o                         
  -2   3  17          7.52          6.87         0.33 o                         
  -1   3  17          5.11          4.06         0.32 o                         
   0   3  17        194.88        196.20         3.17 o                         
   1   3  17          2.99          2.42         0.35 o                         
   2   3  17         13.82         11.89         0.42 o                         
   3   3  17          8.56          9.40         0.43 o                         
  -3   4  17          0.25          0.25         0.15 o                         
  -2   4  17         15.65         15.48         0.81 o                         
  -1   4  17          0.93          0.57         0.23 o                         
   0   4  17         22.65         20.83         1.07 o                         
   1   4  17         48.87         51.35         1.41 o                         
   2   4  17          1.54          0.64         0.34 o                         
  -2   5  17          2.99          2.47         0.25 o                         
  -1   5  17          0.20          0.22         0.15 o                         
   0   5  17         13.43         13.84         0.73 o                         
   1   5  17          3.36          2.29         0.50 o                         
   2   5  17          2.78          3.80         0.51 o                         
  -2  -5  18          2.29          2.39         0.30 o                         
  -1  -5  18          2.14          1.80         0.21 o                         
   0  -5  18          7.02          6.62         0.38 o                         
   1  -5  18          1.65          1.93         0.19 o                         
  -2  -4  18          3.23          3.28         0.37 o                         
  -1  -4  18          8.72          8.12         0.36 o                         
   0  -4  18         19.51         17.10         0.49 o                         
   1  -4  18         47.88         43.17         0.80 o                         
   2  -4  18          0.53          0.96         0.16 o                         
  -3  -3  18          1.47          1.44         0.18 o                         
  -2  -3  18          0.29          0.14         0.11 o                         
  -1  -3  18         58.45         52.05         0.82 o                         
   0  -3  18        127.94        122.78         3.00 o                         
   1  -3  18          7.76          7.37         0.31 o                         
   2  -3  18         17.77         16.64         0.66 o                         
   3  -3  18          1.29          2.08         0.22 o                         
  -3  -2  18          3.39          2.98         0.24 o                         
  -2  -2  18         15.83         14.28         0.44 o                         
  -1  -2  18         48.69         47.18         1.23 o                         
   0  -2  18          3.55          3.21         0.27 o                         
   1  -2  18         55.28         51.83         1.38 o                         
   2  -2  18          7.74          6.38         0.38 o                         
   3  -2  18          4.67          5.49         0.41 o                         
  -4  -1  18          0.28          0.58         0.21 o                         
  -3  -1  18          2.33          2.28         0.22 o                         
  -2  -1  18         16.62         16.15         0.69 o                         
  -1  -1  18         39.80         40.52         1.04 o                         
   0  -1  18          8.00          7.22         0.58 o                         
   1  -1  18         23.54         24.20         0.81 o                         
   2  -1  18         79.56         77.94         1.83 o                         
   3  -1  18         32.51         32.31         0.86 o                         
  -4   0  18          3.72          3.27         0.45 o                         
  -3   0  18          2.91          2.80         0.31 o                         
  -2   0  18         21.05         18.49         0.91 o                         
  -1   0  18        198.74        206.65         2.70 o                         
   0   0  18          6.80          6.59         0.54 o                         
   1   0  18         29.46         27.52         0.93 o                         
   2   0  18         19.15         20.08         0.71 o                         
   3   0  18          1.76          1.15         0.19 o                         
  -4   1  18          0.26          0.33         0.20 o                         
  -3   1  18          2.28          2.01         0.23 o                         
  -2   1  18         16.45         16.68         1.03 o                         
  -1   1  18         40.48         42.66         1.79 o                         
   0   1  18          8.35          7.83         0.44 o                         
   1   1  18         22.85         23.91         0.70 o                         
   2   1  18         79.43         76.94         1.21 o                         
   3   1  18         32.94         33.43         0.75 o                         
  -3   2  18          3.49          3.69         0.53 o                         
  -2   2  18         15.81         14.44         0.51 o                         
  -1   2  18         48.75         46.87         4.38 o                         
   0   2  18          3.75          3.58         0.38 o                         
   1   2  18         55.13         54.72         1.42 o                         
   2   2  18          8.04          6.56         0.33 o                         
   3   2  18          4.51          5.48         0.30 o                         
  -3   3  18          1.49          1.21         0.23 o                         
  -2   3  18          0.33          0.26         0.12 o                         
  -1   3  18         58.53         54.20         1.16 o                         
   0   3  18        128.10        127.49         2.61 o                         
   1   3  18          7.62          7.66         0.56 o                         
   2   3  18         17.97         17.31         0.49 o                         
   3   3  18          1.42          2.41         0.30 o                         
  -3   4  18          2.95          2.55         0.37 o                         
  -2   4  18          3.10          2.99         0.29 o                         
  -1   4  18          8.73          7.83         0.53 o                         
   0   4  18         19.68         19.39         0.84 o                         
   1   4  18         48.00         47.80         1.50 o                         
   2   4  18          0.59          0.22         0.33 o                         
  -2   5  18          2.27          2.68         0.34 o                         
  -1   5  18          2.19          1.66         0.22 o                         
   0   5  18          6.94          7.40         0.69 o                         
   1   5  18          1.76          2.15         0.34 o                         
  -1  -5  19          2.76          2.69         0.24 o                         
   0  -5  19          6.95          6.97         0.46 o                         
   1  -5  19          2.91          2.08         0.18 o                         
  -2  -4  19          2.75          2.13         0.29 o                         
  -1  -4  19          2.64          1.90         0.20 o                         
   0  -4  19         10.72          9.30         0.42 o                         
   1  -4  19         20.54         17.97         0.52 o                         
   2  -4  19          2.89          2.72         0.24 o                         
  -3  -3  19          2.69          2.38         0.19 o                         
  -2  -3  19          1.01          1.07         0.15 o                         
  -1  -3  19         24.31         23.19         0.56 o                         
   0  -3  19         46.78         43.20         0.79 o                         
   1  -3  19          1.47          1.67         0.20 o                         
   2  -3  19         13.41         12.17         0.41 o                         
   3  -3  19          8.40          7.51         0.44 o                         
  -3  -2  19          0.17          0.14         0.10 o                         
  -2  -2  19          2.77          2.04         0.18 o                         
  -1  -2  19        163.42        153.24         3.84 o                         
   0  -2  19         20.36         19.34         0.62 o                         
   1  -2  19          2.37          2.52         0.31 o                         
   2  -2  19         18.78         19.83         0.58 o                         
   3  -2  19         13.22         11.68         0.87 o                         
  -3  -1  19          1.34          1.21         0.19 o                         
  -2  -1  19         41.67         40.87         0.80 o                         
  -1  -1  19         14.96         15.30         0.67 o                         
   0  -1  19         91.62         90.07         1.55 o                         
   1  -1  19          7.59          7.97         0.49 o                         
   2  -1  19         36.34         39.43         0.97 o                         
   3  -1  19         17.16         18.77         0.85 o                         
  -4   0  19          0.52          0.35         0.18 o                         
  -3   0  19          0.00          0.15         0.17 o                         
  -2   0  19          3.32          3.35         0.42 o                         
  -1   0  19        298.28        308.82         3.99 o                         
   0   0  19         67.58         71.31         1.78 o                         
   1   0  19         45.45         47.74         1.09 o                         
   2   0  19         31.15         31.60         0.66 o                         
   3   0  19          0.44         -0.10         0.11 o                         
  -3   1  19          1.27          1.15         0.18 o                         
  -2   1  19         41.64         39.81         1.09 o                         
  -1   1  19         14.57         14.94         0.93 o                         
   0   1  19         90.63         86.77         1.51 o                         
   1   1  19          7.96          8.68         0.49 o                         
   2   1  19         36.83         38.68         0.79 o                         
   3   1  19         17.00         17.90         0.54 o                         
  -3   2  19          0.18          0.24         0.14 o                         
  -2   2  19          2.95          2.65         0.24 o                         
  -1   2  19        163.01        161.27        10.69 o                         
   0   2  19         20.25         19.99         0.84 o                         
   1   2  19          2.52          2.77         0.36 o                         
   2   2  19         18.83         19.94         0.57 o                         
   3   2  19         13.41         12.65         0.52 o                         
  -3   3  19          2.65          2.60         0.30 o                         
  -2   3  19          0.96          1.05         0.16 o                         
  -1   3  19         24.65         23.79         0.73 o                         
   0   3  19         47.06         45.67         1.16 o                         
   1   3  19          1.43          0.95         0.19 o                         
   2   3  19         13.48         12.38         0.50 o                         
   3   3  19          8.49          8.26         0.37 o                         
  -2   4  19          2.70          2.48         0.27 o                         
  -1   4  19          2.59          1.86         0.31 o                         
   0   4  19         10.93         10.07         0.71 o                         
   1   4  19         20.77         20.68         0.72 o                         
   2   4  19          2.84          2.92         0.52 o                         
  -1   5  19          2.77          2.64         0.26 o                         
   0   5  19          6.94          8.02         0.52 o                         
   1   5  19          2.92          2.33         0.32 o                         
  -1  -5  20          4.74          4.07         0.33 o                         
   0  -5  20          1.78          1.69         0.29 o                         
   1  -5  20          3.51          3.18         0.25 o                         
  -2  -4  20          3.44          2.93         0.31 o                         
  -1  -4  20          0.34          0.25         0.14 o                         
   0  -4  20         19.65         16.32         0.53 o                         
   1  -4  20         19.91         16.37         0.48 o                         
   2  -4  20          0.67          0.62         0.13 o                         
  -3  -3  20          0.15          0.08         0.09 o                         
  -2  -3  20          1.73          2.02         0.21 o                         
  -1  -3  20         62.02         55.17         0.93 o                         
   0  -3  20          0.40          0.41         0.13 o                         
   1  -3  20         27.85         26.60         0.87 o                         
   2  -3  20          6.11          5.07         0.31 o                         
   3  -3  20          6.29          4.65         0.53 o                         
  -3  -2  20          0.94          0.59         0.16 o                         
  -2  -2  20          5.24          4.93         0.27 o                         
  -1  -2  20         29.06         27.79         0.98 o                         
   0  -2  20          6.95          6.11         0.45 o                         
   1  -2  20         98.28         98.35         1.55 o                         
   2  -2  20         34.72         33.19         0.73 o                         
   3  -2  20         22.76         21.53         1.04 o                         
  -3  -1  20          0.98          0.81         0.17 o                         
  -2  -1  20         40.16         37.75         0.94 o                         
  -1  -1  20          7.45          6.89         0.46 o                         
   0  -1  20         23.66         22.62         0.82 o                         
   1  -1  20         62.76         61.44         3.56 o                         
   2  -1  20        212.87        228.65         2.32 o                         
   3  -1  20          5.43          5.34         0.35 o                         
  -3   0  20          1.06          1.72         0.29 o                         
  -2   0  20         17.74         17.03         0.53 o                         
  -1   0  20         37.98         39.39         1.13 o                         
   0   0  20         10.36          9.76         0.70 o                         
   1   0  20        242.02        228.55         3.97 o                         
   2   0  20        290.01        295.64         4.77 o                         
   3   0  20          0.14         -0.16         0.17 o                         
  -3   1  20          0.96          0.92         0.18 o                         
  -2   1  20         40.39         38.61         1.09 o                         
  -1   1  20          7.33          6.32         0.62 o                         
   0   1  20         23.79         23.03         0.90 o                         
   1   1  20         63.42         62.66         1.49 o                         
   2   1  20        212.49        223.75         1.98 o                         
   3   1  20          5.33          5.35         0.36 o                         
  -3   2  20          0.89          0.70         0.12 o                         
  -2   2  20          5.15          5.44         0.64 o                         
  -1   2  20         29.29         26.73         2.20 o                         
   0   2  20          7.10          5.93         0.49 o                         
   1   2  20         98.15        102.76         1.47 o                         
   2   2  20         34.73         33.51         0.74 o                         
   3   2  20         22.81         22.55         0.65 o                         
  -3   3  20          0.14          0.17         0.20 o                         
  -2   3  20          1.80          2.09         0.22 o                         
  -1   3  20         61.83         56.62         1.13 o                         
   0   3  20          0.36          0.33         0.16 o                         
   1   3  20         27.93         27.26         0.73 o                         
   2   3  20          6.17          5.90         0.40 o                         
   3   3  20          6.31          5.32         0.51 o                         
  -2   4  20          3.44          3.37         0.29 o                         
  -1   4  20          0.32          0.43         0.12 o                         
   0   4  20         19.90         19.00         1.16 o                         
   1   4  20         20.09         18.08         0.71 o                         
   2   4  20          0.66          0.73         0.33 o                         
  -1   5  20          4.77          4.48         0.37 o                         
   0   5  20          1.85          2.02         0.26 o                         
   1   5  20          3.64          4.56         0.40 o                         
  -1  -5  21          0.37          0.49         0.34 o                         
   0  -5  21         14.57         14.44         0.91 o                         
   1  -5  21          0.44          0.48         0.14 o                         
  -2  -4  21          0.48          0.46         0.16 o                         
  -1  -4  21          6.50          7.75         0.43 o                         
   0  -4  21         13.46         12.05         0.50 o                         
   1  -4  21          8.54          8.18         0.56 o                         
   2  -4  21          7.32          7.05         0.33 o                         
  -3  -3  21          2.17          2.01         0.18 o                         
  -2  -3  21          0.58          0.50         0.19 o                         
  -1  -3  21         29.14         27.51         0.87 o                         
   0  -3  21         29.33         28.67         0.65 o                         
   1  -3  21         36.00         34.40         1.05 o                         
   2  -3  21          1.86          1.38         0.25 o                         
  -3  -2  21          2.25          2.48         0.30 o                         
  -2  -2  21         12.96         12.13         0.43 o                         
  -1  -2  21        100.62         97.43         1.43 o                         
   0  -2  21         20.27         18.66         0.79 o                         
   1  -2  21         82.12         82.30         1.32 o                         
   2  -2  21         28.60         25.56         0.80 o                         
   3  -2  21         10.13         11.38         0.52 o                         
  -3  -1  21          1.01          1.03         0.17 o                         
  -2  -1  21         27.74         27.43         0.80 o                         
  -1  -1  21         13.18         13.00         0.65 o                         
   0  -1  21         30.33         30.37         1.51 o                         
   1  -1  21         37.44         36.81         1.73 o                         
   2  -1  21        106.83        108.62         1.79 o                         
   3  -1  21         11.61          9.44         0.43 o                         
  -3   0  21          0.04         -0.07         0.18 o                         
  -2   0  21          0.05          0.34         0.13 o                         
  -1   0  21         11.54         11.62         0.72 o                         
   0   0  21         26.39         30.90         1.27 o                         
   1   0  21         89.31         87.44         2.92 o                         
   2   0  21          2.13          1.34         0.19 o                         
   3   0  21          0.31          0.33         0.18 o                         
  -3   1  21          0.99          1.06         0.24 o                         
  -2   1  21         27.61         27.03         0.92 o                         
  -1   1  21         13.50         13.75         0.94 o                         
   0   1  21         30.06         31.12         1.27 o                         
   1   1  21         36.63         39.36         1.23 o                         
   2   1  21        107.51        105.90         1.31 o                         
   3   1  21         11.84          9.92         0.38 o                         
  -3   2  21          2.22          2.29         0.24 o                         
  -2   2  21         13.12         13.10         0.64 o                         
  -1   2  21         99.84         97.00         1.94 o                         
   0   2  21         20.02         19.12         1.02 o                         
   1   2  21         82.49         87.37         1.25 o                         
   2   2  21         28.53         26.24         0.59 o                         
   3   2  21         10.26         11.90         0.73 o                         
  -3   3  21          2.18          2.27         0.21 o                         
  -2   3  21          0.56          0.79         0.18 o                         
  -1   3  21         29.69         27.37         0.79 o                         
   0   3  21         28.89         30.23         0.86 o                         
   1   3  21         36.40         36.28         1.02 o                         
   2   3  21          1.70          1.55         0.22 o                         
  -2   4  21          0.47          0.32         0.13 o                         
  -1   4  21          6.41          7.68         0.35 o                         
   0   4  21         13.62         14.00         0.77 o                         
   1   4  21          8.59          9.13         0.50 o                         
   2   4  21          7.38          8.06         0.49 o                         
  -1   5  21          0.37          0.84         0.24 o                         
   0   5  21         14.69         15.22         1.22 o                         
   1   5  21          0.43          0.83         0.21 o                         
   0  -5  22         14.88         13.81         0.88 o                         
  -2  -4  22          1.15          1.01         0.17 o                         
  -1  -4  22          1.77          2.12         0.26 o                         
   0  -4  22          1.32          1.46         0.20 o                         
   1  -4  22          6.51          5.71         0.46 o                         
   2  -4  22          4.20          3.73         0.30 o                         
  -3  -3  22          0.35          0.13         0.19 o                         
  -2  -3  22          5.33          4.96         0.35 o                         
  -1  -3  22         33.41         30.44         0.77 o                         
   0  -3  22          4.53          4.49         0.28 o                         
   1  -3  22         26.89         24.03         0.73 o                         
   2  -3  22          2.09          1.30         0.24 o                         
  -3  -2  22          3.40          3.74         0.33 o                         
  -2  -2  22         22.41         20.36         0.62 o                         
  -1  -2  22        108.19        106.85         1.56 o                         
   0  -2  22         47.91         49.54         1.11 o                         
   1  -2  22         54.80         56.86         1.06 o                         
   2  -2  22         22.14         17.40         0.52 o                         
   3  -2  22          9.57         10.04         0.64 o                         
  -3  -1  22          1.67          1.74         0.21 o                         
  -2  -1  22          0.83          1.93         0.29 o                         
  -1  -1  22         63.97         61.93         1.57 o                         
   0  -1  22        167.74        174.44         3.26 o                         
   1  -1  22        240.67        241.74         2.66 o                         
   2  -1  22         37.28         40.40         0.75 o                         
   3  -1  22          5.31          4.30         0.26 o                         
  -3   0  22          0.07          0.03         0.15 o                         
  -2   0  22          5.87          4.69         0.29 o                         
  -1   0  22         12.65         12.65         1.03 o                         
   0   0  22        131.67        139.02         2.77 o                         
   1   0  22         31.75         38.50         1.76 o                         
   2   0  22          3.76          3.46         0.32 o                         
   3   0  22          6.19          6.85         0.60 o                         
  -3   1  22          1.71          2.03         0.30 o                         
  -2   1  22          0.76          1.16         0.28 o                         
  -1   1  22         63.59         62.09         1.19 o                         
   0   1  22        167.74        180.41         3.15 o                         
   1   1  22        241.22        249.68         2.30 o                         
   2   1  22         36.87         39.19         0.83 o                         
   3   1  22          5.39          4.77         0.45 o                         
  -3   2  22          3.51          3.93         0.32 o                         
  -2   2  22         22.73         21.15         0.81 o                         
  -1   2  22        107.82        108.94         1.28 o                         
   0   2  22         48.18         53.57         0.97 o                         
   1   2  22         54.97         61.46         1.15 o                         
   2   2  22         22.60         18.85         0.49 o                         
   3   2  22          9.59         10.62         0.59 o                         
  -2   3  22          5.26          5.68         0.33 o                         
  -1   3  22         33.86         31.61         1.11 o                         
   0   3  22          4.48          5.34         0.37 o                         
   1   3  22         27.38         24.82         0.69 o                         
   2   3  22          2.14          1.63         0.22 o                         
  -2   4  22          1.17          0.71         0.15 o                         
  -1   4  22          1.82          2.29         0.20 o                         
   0   4  22          1.35          1.52         0.25 o                         
   1   4  22          6.58          6.61         0.42 o                         
   2   4  22          4.23          4.37         0.41 o                         
   0   5  22         14.84         15.55         0.52 o                         
  -2  -4  23          3.43          3.80         0.43 o                         
  -1  -4  23          5.56          5.66         0.45 o                         
   0  -4  23         12.25         10.62         0.43 o                         
   1  -4  23          0.66          0.04         0.13 o                         
  -2  -3  23         13.69         13.62         0.54 o                         
  -1  -3  23         10.10         10.71         0.48 o                         
   0  -3  23         30.50         31.56         0.69 o                         
   1  -3  23          4.72          4.40         0.31 o                         
   2  -3  23          0.69          0.48         0.25 o                         
  -3  -2  23          9.01          9.38         0.48 o                         
  -2  -2  23         34.53         37.06         0.97 o                         
  -1  -2  23         56.67         50.40         0.86 o                         
   0  -2  23         39.77         40.62         1.02 o                         
   1  -2  23         96.34         89.62         2.13 o                         
   2  -2  23         38.01         38.94         1.01 o                         
   3  -2  23         15.26         15.51         0.75 o                         
  -3  -1  23          0.40          0.51         0.15 o                         
  -2  -1  23         66.82         68.51         2.05 o                         
  -1  -1  23         10.71         10.34         0.45 o                         
   0  -1  23         65.34         68.19         1.22 o                         
   1  -1  23        128.73        137.42         2.04 o                         
   2  -1  23         17.50         19.52         0.78 o                         
   3  -1  23          3.23          2.66         0.26 o                         
  -3   0  23          7.34          9.47         0.54 o                         
  -2   0  23          7.08          6.37         0.34 o                         
  -1   0  23          2.20          2.14         0.31 o                         
   0   0  23        204.83        217.53         4.00 o                         
   1   0  23        209.01        218.62         3.10 o                         
   2   0  23         10.93         11.19         1.00 o                         
   3   0  23          0.19          0.28         0.15 o                         
  -3   1  23          0.41          0.39         0.18 o                         
  -2   1  23         66.86         68.85         1.42 o                         
  -1   1  23         10.85         11.23         0.49 o                         
   0   1  23         64.95         69.54         1.27 o                         
   1   1  23        128.46        140.54         1.73 o                         
   2   1  23         17.36         18.72         0.65 o                         
   3   1  23          3.16          2.37         0.64 o                         
  -3   2  23          9.03          8.98         0.48 o                         
  -2   2  23         34.48         39.50         1.15 o                         
  -1   2  23         56.90         51.87         0.92 o                         
   0   2  23         39.59         44.28         0.94 o                         
   1   2  23         96.57         91.81         1.43 o                         
   2   2  23         38.30         39.43         0.74 o                         
   3   2  23         15.24         14.76         0.56 o                         
  -2   3  23         13.78         15.03         0.56 o                         
  -1   3  23          9.89         11.79         0.49 o                         
   0   3  23         30.64         32.97         0.86 o                         
   1   3  23          4.69          4.50         0.35 o                         
   2   3  23          0.75          0.67         0.15 o                         
  -2   4  23          3.47          4.21         0.32 o                         
  -1   4  23          5.56          5.31         0.28 o                         
   0   4  23         12.39         11.48         0.46 o                         
   1   4  23          0.62          0.38         0.15 o                         
  -1  -4  24          4.39          4.53         0.55 o                         
   0  -4  24          6.54          6.50         0.33 o                         
   1  -4  24          1.21          0.60         0.17 o                         
  -2  -3  24          6.54          6.71         0.32 o                         
  -1  -3  24          1.62          1.43         0.20 o                         
   0  -3  24         48.02         44.23         0.85 o                         
   1  -3  24          1.28          1.10         0.21 o                         
   2  -3  24          1.34          1.37         0.23 o                         
  -3  -2  24          4.79          4.34         0.31 o                         
  -2  -2  24         82.71         86.76         1.82 o                         
  -1  -2  24         14.95         11.45         0.45 o                         
   0  -2  24         55.04         53.50         1.16 o                         
   1  -2  24          9.58          8.68         0.37 o                         
   2  -2  24         23.04         23.83         1.15 o                         
  -3  -1  24         12.42         13.83         0.47 o                         
  -2  -1  24         44.50         48.11         1.15 o                         
  -1  -1  24         36.65         35.33         1.32 o                         
   0  -1  24         19.21         19.51         0.68 o                         
   1  -1  24         81.53         76.64         1.52 o                         
   2  -1  24          3.86          3.66         0.32 o                         
   3  -1  24          0.34         -0.01         0.14 o                         
  -3   0  24          3.61          3.75         0.33 o                         
  -2   0  24         13.67         13.27         0.47 o                         
  -1   0  24          8.72          8.10         0.57 o                         
   0   0  24         63.56         63.80         1.00 o                         
   1   0  24         73.62         76.02         1.93 o                         
   2   0  24          0.00         -0.17         0.19 o                         
   3   0  24          3.07          3.83         0.48 o                         
  -3   1  24         12.47         13.72         0.61 o                         
  -2   1  24         44.61         48.82         1.08 o                         
  -1   1  24         36.77         36.01         0.86 o                         
   0   1  24         19.44         20.01         0.76 o                         
   1   1  24         81.26         78.92         1.40 o                         
   2   1  24          4.03          3.82         0.71 o                         
   3   1  24          0.33          0.15         0.17 o                         
  -3   2  24          4.84          4.73         0.34 o                         
  -2   2  24         82.85         89.41         1.81 o                         
  -1   2  24         15.35         12.68         0.51 o                         
   0   2  24         54.88         55.87         1.18 o                         
   1   2  24          9.85          9.75         0.56 o                         
   2   2  24         23.31         24.54         0.65 o                         
  -2   3  24          6.62          7.23         0.49 o                         
  -1   3  24          1.69          1.52         0.21 o                         
   0   3  24         48.99         47.73         1.11 o                         
   1   3  24          1.22          1.25         0.25 o                         
   2   3  24          1.45          1.59         0.19 o                         
  -1   4  24          4.45          4.97         0.26 o                         
   0   4  24          6.49          6.65         0.55 o                         
   1   4  24          1.22          1.02         0.15 o                         
  -1  -4  25          4.20          3.81         0.33 o                         
   0  -4  25          2.14          2.22         0.20 o                         
   1  -4  25          2.20          1.75         0.23 o                         
  -2  -3  25          1.45          1.74         0.17 o                         
  -1  -3  25          4.01          4.64         0.30 o                         
   0  -3  25         50.53         45.19         0.89 o                         
   1  -3  25          3.03          2.58         0.27 o                         
   2  -3  25          1.99          1.97         0.26 o                         
  -2  -2  25         28.62         29.40         1.02 o                         
  -1  -2  25          8.76          9.40         0.40 o                         
   0  -2  25         59.06         61.47         1.23 o                         
   1  -2  25          0.66          0.58         0.14 o                         
   2  -2  25          0.60          1.36         0.27 o                         
  -3  -1  25         17.63         20.13         0.67 o                         
  -2  -1  25         34.80         34.58         0.94 o                         
  -1  -1  25         70.07         71.19         1.20 o                         
   0  -1  25         51.13         50.13         1.13 o                         
   1  -1  25         17.64         17.61         0.63 o                         
   2  -1  25          1.37          1.50         0.21 o                         
  -3   0  25         12.84         13.78         1.15 o                         
  -2   0  25          0.77          0.60         0.20 o                         
  -1   0  25          6.51          5.40         0.47 o                         
   0   0  25          0.31          0.95         0.19 o                         
   1   0  25          1.29          1.07         0.28 o                         
   2   0  25          0.16          0.10         0.32 o                         
   3   0  25          1.79          1.22         0.29 o                         
  -3   1  25         17.54         19.85         0.82 o                         
  -2   1  25         34.76         34.37         1.12 o                         
  -1   1  25         69.94         72.01         1.26 o                         
   0   1  25         51.13         49.57         1.18 o                         
   1   1  25         17.73         17.89         0.67 o                         
   2   1  25          1.47          1.55         0.28 o                         
  -2   2  25         28.62         31.13         1.04 o                         
  -1   2  25          8.76          9.68         0.42 o                         
   0   2  25         59.22         63.87         1.25 o                         
   1   2  25          0.75          0.58         0.25 o                         
   2   2  25          0.60          0.86         0.17 o                         
  -2   3  25          1.43          1.70         0.28 o                         
  -1   3  25          3.99          5.15         0.34 o                         
   0   3  25         50.94         49.00         1.27 o                         
   1   3  25          3.06          2.88         0.25 o                         
   2   3  25          1.96          2.32         0.22 o                         
  -1   4  25          4.28          4.74         0.26 o                         
   0   4  25          2.14          2.43         0.53 o                         
   1   4  25          2.33          2.73         0.20 o                         
  -1  -4  26          1.29          0.95         0.18 o                         
   0  -4  26          0.18          0.03         0.12 o                         
  -2  -3  26          1.16          1.52         0.15 o                         
  -1  -3  26         14.60         15.61         0.52 o                         
   0  -3  26          1.33          1.60         0.19 o                         
   1  -3  26          0.21          0.26         0.16 o                         
   2  -3  26          0.87          0.83         0.17 o                         
  -2  -2  26         12.06         11.41         0.61 o                         
  -1  -2  26         24.53         25.42         0.62 o                         
   0  -2  26         13.44         14.71         0.60 o                         
   1  -2  26          2.11          2.51         0.21 o                         
   2  -2  26          6.09          6.08         0.44 o                         
  -2  -1  26          1.27          2.10         0.34 o                         
  -1  -1  26         38.66         39.89         0.88 o                         
   0  -1  26          2.79          2.48         0.27 o                         
   1  -1  26         26.43         26.19         0.75 o                         
   2  -1  26          3.87          3.34         0.24 o                         
  -3   0  26          5.59          7.29         0.39 o                         
  -2   0  26          0.92          1.37         0.21 o                         
  -1   0  26          7.11          5.67         0.47 o                         
   0   0  26        159.91        164.12         2.47 o                         
   1   0  26         25.25         26.30         1.13 o                         
   2   0  26          1.42          0.80         0.18 o                         
  -3   1  26         10.59         12.47         0.50 o                         
  -2   1  26          1.22          1.78         0.20 o                         
  -1   1  26         38.33         39.50         1.20 o                         
   0   1  26          2.64          2.09         0.26 o                         
   1   1  26         26.51         27.01         0.91 o                         
   2   1  26          3.73          3.12         0.29 o                         
  -2   2  26         12.17         12.40         0.64 o                         
  -1   2  26         24.61         25.71         0.81 o                         
   0   2  26         13.32         15.60         0.65 o                         
   1   2  26          2.06          3.17         0.40 o                         
   2   2  26          6.00          5.86         0.34 o                         
  -2   3  26          1.13          1.37         0.21 o                         
  -1   3  26         14.47         16.45         0.63 o                         
   0   3  26          1.34          1.84         0.25 o                         
   1   3  26          0.17          0.20         0.12 o                         
  -1   4  26          1.27          1.07         0.24 o                         
   0   4  26          0.16          0.26         0.15 o                         
  -1  -3  27         31.32         30.61         0.79 o                         
   0  -3  27          1.73          1.62         0.22 o                         
   1  -3  27          1.75          1.67         0.20 o                         
  -2  -2  27          9.98          9.72         0.57 o                         
  -1  -2  27         13.35         14.22         0.45 o                         
   0  -2  27         34.87         36.19         0.96 o                         
   1  -2  27          4.06          4.06         0.25 o                         
   2  -2  27          1.17          1.84         0.24 o                         
  -2  -1  27          0.77          1.02         0.25 o                         
  -1  -1  27          3.95          3.81         0.28 o                         
   0  -1  27          6.96          5.35         0.38 o                         
   1  -1  27          2.15          1.99         0.26 o                         
   2  -1  27          0.09          0.22         0.11 o                         
  -2   0  27          1.32          1.46         0.21 o                         
  -1   0  27         21.42         22.23         0.98 o                         
   0   0  27          5.53          6.48         0.33 o                         
   1   0  27          0.62          0.90         0.33 o                         
   2   0  27          0.80          0.62         0.16 o                         
  -2   1  27          0.78          0.78         0.14 o                         
  -1   1  27          3.95          3.99         0.45 o                         
   0   1  27          7.11          5.69         0.41 o                         
   1   1  27          2.14          1.71         0.24 o                         
   2   1  27          0.09          0.05         0.13 o                         
  -2   2  27         10.11         10.01         0.54 o                         
  -1   2  27         13.65         14.38         0.58 o                         
   0   2  27         34.89         37.34         1.24 o                         
   1   2  27          4.05          4.02         0.42 o                         
   2   2  27          1.29          2.15         0.21 o                         
  -1   3  27         31.68         33.73         0.97 o                         
   0   3  27          1.77          1.71         0.22 o                         
   1   3  27          1.65          1.87         0.27 o                         
  -1  -3  28         21.15         20.42         0.60 o                         
   0  -3  28          0.08          0.00         0.14 o                         
   1  -3  28          3.48          3.22         0.38 o                         
  -2  -2  28          0.52          0.63         0.17 o                         
  -1  -2  28          1.02          1.96         0.18 o                         
   0  -2  28         12.43         12.64         0.56 o                         
   1  -2  28          3.58          3.44         0.25 o                         
   2  -2  28          2.02          1.73         0.36 o                         
  -2  -1  28          3.58          2.72         0.30 o                         
  -1  -1  28          0.63          0.61         0.16 o                         
   0  -1  28         17.05         16.63         0.67 o                         
   1  -1  28          1.02          0.68         0.23 o                         
   2  -1  28          3.70          3.95         0.35 o                         
  -2   0  28          0.15          0.29         0.31 o                         
  -1   0  28          2.69          2.18         0.33 o                         
   0   0  28         12.40         12.10         0.43 o                         
   1   0  28          5.00          5.85         0.54 o                         
   2   0  28          0.67          1.70         0.21 o                         
  -2   1  28          3.64          3.23         0.22 o                         
  -1   1  28          0.60          0.23         0.21 o                         
   0   1  28         17.45         16.97         0.70 o                         
   1   1  28          1.06          0.92         0.19 o                         
   2   1  28          3.78          4.43         0.36 o                         
  -2   2  28          0.51          0.39         0.15 o                         
  -1   2  28          1.00          1.42         0.21 o                         
   0   2  28         12.19         13.68         0.73 o                         
   1   2  28          3.64          3.90         0.40 o                         
  -1   3  28         21.12         22.71         0.93 o                         
   0   3  28          0.07          0.27         0.17 o                         
   1   3  28          3.45          3.89         0.34 o                         
  -1  -3  29          8.80          9.01         0.60 o                         
   0  -3  29          0.87          1.10         0.18 o                         
  -1  -2  29          4.91          4.63         0.39 o                         
   0  -2  29          1.88          1.68         0.21 o                         
   1  -2  29          0.56          0.39         0.14 o                         
  -2  -1  29          2.49          2.39         0.27 o                         
  -1  -1  29          2.05          1.92         0.23 o                         
   0  -1  29          1.57          0.93         0.19 o                         
   1  -1  29          1.41          1.54         0.23 o                         
   2  -1  29          1.93          2.07         0.38 o                         
  -2   0  29          0.48          0.64         0.18 o                         
  -1   0  29          9.04          8.41         0.58 o                         
   0   0  29         25.26         25.87         0.62 o                         
   1   0  29          0.93          1.65         0.24 o                         
   2   0  29          0.79          0.52         0.16 o                         
  -2   1  29          2.42          2.44         0.18 o                         
  -1   1  29          2.03          2.12         0.33 o                         
   0   1  29          1.59          1.18         0.23 o                         
   1   1  29          1.47          1.75         0.18 o                         
   2   1  29          1.88          2.93         0.37 o                         
  -1   2  29          4.85          5.07         0.33 o                         
   0   2  29          1.89          2.00         0.31 o                         
   1   2  29          0.54          0.59         0.21 o                         
  -1   3  29          8.69          9.61         0.66 o                         
   0   3  29          0.78          0.84         0.14 o                         
  -1  -2  30          6.63          6.26         0.47 o                         
   0  -2  30          1.06          0.65         0.21 o                         
   1  -2  30          0.30          0.54         0.17 o                         
  -2  -1  30          1.05          1.05         0.18 o                         
  -1  -1  30          0.58          0.91         0.21 o                         
   0  -1  30          0.38          0.37         0.13 o                         
   1  -1  30          0.08          0.55         0.21 o                         
  -2   0  30          1.28          1.13         0.19 o                         
  -1   0  30         13.58         14.32         0.70 o                         
   0   0  30          0.75          0.37         0.12 o                         
   1   0  30          1.60          1.23         0.24 o                         
  -1   1  30          0.55          0.60         0.21 o                         
   0   1  30          0.39          0.34         0.17 o                         
   1   1  30          0.10          0.45         0.15 o                         
  -1   2  30          6.55          6.72         0.34 o                         
   0   2  30          0.96          0.72         0.43 o                         
   1   2  30          0.31          0.74         0.18 o                         
   0  -2  31          1.61          2.06         0.33 o                         
  -1  -1  31          7.55          7.72         0.46 o                         
   0  -1  31          1.28          1.53         0.25 o                         
   1  -1  31          3.81          5.02         0.57 o                         
  -1   0  31          0.64          0.84         0.19 o                         
   0   0  31         12.98         17.75         0.58 o                         
   1   0  31          0.95          0.63         0.31 o                         
  -1   1  31          7.70          8.27         0.49 o                         
   0   1  31          1.32          1.39         0.21 o                         
   1   1  31          3.95          4.67         0.28 o                         
  -1   2  31          1.30          1.75         0.35 o                         
   0   2  31          1.61          1.99         0.27 o                         
  -1  -1  32          4.67          4.94         0.51 o                         
   0  -1  32          1.16          1.14         0.21 o                         
  -1   0  32          0.10          0.45         0.24 o                         
   0   0  32          3.24          2.68         0.29 o                         
   1   0  32          0.19          0.01         0.15 o                         
  -1   1  32          4.65          5.12         0.36 o                         
   0   1  32          1.18          1.14         0.19 o                         
                                                                                
